# Supplementary material for: An anomalous ferroelastic phase transition arising from an unusual cis-/anti-conformational reversal of polar organic cations
Source: Chem Sci. 2023 May 2;14(22):5965–73. doi: 10.1039/d3sc01101a (PMC10246694; doi:10.1039/d3sc01101a)
Supplement: SC-014-D3SC01101A-s004 [file SC-014-D3SC01101A-s004.cif]

# Electronic Supplementary Material (ESI) for Chemical Science.
# This journal is © The Royal Society of Chemistry 2023

####################################################################### 
# 
# This file contains crystal structure data downloaded from the 
# Cambridge Structural Database (CSD) hosted by the Cambridge 
# Crystallographic Data Centre (CCDC).
# 
# Full information about CCDC data access policies and citation 
# guidelines are available at http://www.ccdc.cam.ac.uk/access/V1 
# 
# Audit and citation data items may have been added by the CCDC. 
# Please retain this information to preserve the provenance of 
# this file and to allow appropriate attribution of the data. 
# 
#######################################################################

data_new1
_database_code_depnum_ccdc_archive 'CCDC 2222445'
loop_
_audit_author_name
_audit_author_address
'Zhao Bingqing'
;Sun YatSen University
China
;
_audit_update_record             
;
2022-11-27 deposited with the CCDC.	2023-05-01 downloaded from the CCDC.
;
_audit_creation_date             2022-11-06
_audit_creation_method           
;
Olex2 1.5-beta
(compiled 2021.10.07 svn.r9718050b for OlexSys, GUI svn.r5381)
;
_shelx_SHELXL_version_number     2014/7
_chemical_name_common            ?
_chemical_name_systematic        ?
_chemical_formula_moiety         'Br6 Te, 2(C4 H11 Br N)'
_chemical_formula_sum            'C8 H22 Br8 N2 Te'
_chemical_formula_weight         913.15
_chemical_absolute_configuration ?
_chemical_melting_point          ?
loop_
_atom_type_symbol
_atom_type_description
_atom_type_scat_dispersion_real
_atom_type_scat_dispersion_imag
_atom_type_scat_source
C C 0.0033 0.0016 'International Tables Vol C Tables 4.2.6.8 and 6.1.1.4'
H H 0.0000 0.0000 'International Tables Vol C Tables 4.2.6.8 and 6.1.1.4'
Br Br -0.2901 2.4595 'International Tables Vol C Tables 4.2.6.8 and 6.1.1.4'
N N 0.0061 0.0033 'International Tables Vol C Tables 4.2.6.8 and 6.1.1.4'
Te Te -0.5308 1.6751 'International Tables Vol C Tables 4.2.6.8 and 6.1.1.4'

_shelx_space_group_comment       
;
The symmetry employed for this shelxl refinement is uniquely defined
by the following loop, which should always be used as a source of
symmetry information in preference to the above space-group names.
They are only intended as comments.
;
_space_group_crystal_system      monoclinic
_space_group_IT_number           4
_space_group_name_H-M_alt        'P 1 21 1'
_space_group_name_Hall           'P 2yb'
loop_
_space_group_symop_operation_xyz
'x, y, z'
'-x, y+1/2, -z'

_cell_length_a                   8.5323(5)
_cell_length_b                   9.6457(6)
_cell_length_c                   13.8826(8)
_cell_angle_alpha                90
_cell_angle_beta                 84.748(3)
_cell_angle_gamma                90
_cell_volume                     1137.74(12)
_cell_formula_units_Z            2
_cell_measurement_reflns_used    9914
_cell_measurement_temperature    150.00
_cell_measurement_theta_max      59.02
_cell_measurement_theta_min      2.78
_shelx_estimated_absorpt_T_max   ?
_shelx_estimated_absorpt_T_min   ?
_exptl_absorpt_coefficient_mu    15.347
_exptl_absorpt_correction_T_max  0.0828
_exptl_absorpt_correction_T_min  0.0141
_exptl_absorpt_correction_type   none
_exptl_absorpt_process_details   ?
_exptl_absorpt_special_details   ?
_exptl_crystal_colour            ?
_exptl_crystal_density_diffrn    2.666
_exptl_crystal_density_meas      .
_exptl_crystal_density_method    ?
_exptl_crystal_description       block
_exptl_crystal_F_000             832
_exptl_crystal_size_max          ?
_exptl_crystal_size_mid          ?
_exptl_crystal_size_min          ?
_exptl_transmission_factor_max   ?
_exptl_transmission_factor_min   ?
_diffrn_reflns_av_R_equivalents  0.0546
_diffrn_reflns_av_unetI/netI     0.0394
_diffrn_reflns_Laue_measured_fraction_full 1.000
_diffrn_reflns_Laue_measured_fraction_max 0.997
_diffrn_reflns_limit_h_max       10
_diffrn_reflns_limit_h_min       -10
_diffrn_reflns_limit_k_max       12
_diffrn_reflns_limit_k_min       -12
_diffrn_reflns_limit_l_max       17
_diffrn_reflns_limit_l_min       -17
_diffrn_reflns_number            19369
_diffrn_reflns_point_group_measured_fraction_full 0.987
_diffrn_reflns_point_group_measured_fraction_max 0.978
_diffrn_reflns_theta_full        25.242
_diffrn_reflns_theta_max         27.105
_diffrn_reflns_theta_min         1.473
_diffrn_ambient_temperature      150.00
_diffrn_detector_area_resol_mean ?
_diffrn_measured_fraction_theta_full 1.000
_diffrn_measured_fraction_theta_max 0.997
_diffrn_measurement_device_type  'CCD area detector'
_diffrn_measurement_method       'phi and omega scans'
_diffrn_radiation_monochromator  graphite
_diffrn_radiation_type           MoK\a
_diffrn_radiation_wavelength     0.71073
_diffrn_source                   ?
_reflns_Friedel_coverage         0.851
_reflns_Friedel_fraction_full    0.973
_reflns_Friedel_fraction_max     0.957
_reflns_number_gt                4571
_reflns_number_total             4906
_reflns_special_details          
;
 Reflections were merged by SHELXL according to the crystal
 class for the calculation of statistics and refinement.
 
 _reflns_Friedel_fraction is defined as the number of unique
 Friedel pairs measured divided by the number that would be
 possible theoretically, ignoring centric projections and
 systematic absences.
;
_reflns_threshold_expression     'I > 2\s(I)'
_computing_cell_refinement       ?
_computing_data_collection       ?
_computing_data_reduction        ?
_computing_molecular_graphics    'Olex2 1.5-beta (Dolomanov et al., 2009)'
_computing_publication_material  'Olex2 1.5-beta (Dolomanov et al., 2009)'
_computing_structure_refinement  'SHELXL 2014/7 (Sheldrick, 2015)'
_computing_structure_solution    'olex2.solve 1.5-beta (Bourhis et al., 2015)'
_refine_diff_density_max         1.627
_refine_diff_density_min         -0.681
_refine_diff_density_rms         0.186
_refine_ls_abs_structure_details 
;
 Flack x determined using 1909 quotients [(I+)-(I-)]/[(I+)+(I-)]
 (Parsons, Flack and Wagner, Acta Cryst. B69 (2013) 249-259).
;
_refine_ls_abs_structure_Flack   -0.17(3)
_refine_ls_extinction_coef       .
_refine_ls_extinction_method     none
_refine_ls_goodness_of_fit_ref   1.065
_refine_ls_hydrogen_treatment    constr
_refine_ls_matrix_type           full
_refine_ls_number_parameters     176
_refine_ls_number_reflns         4906
_refine_ls_number_restraints     9
_refine_ls_R_factor_all          0.0633
_refine_ls_R_factor_gt           0.0604
_refine_ls_restrained_S_all      1.064
_refine_ls_shift/su_max          0.000
_refine_ls_shift/su_mean         0.000
_refine_ls_structure_factor_coef Fsqd
_refine_ls_weighting_details     
'w=1/[\s^2^(Fo^2^)+(0.1041P)^2^+5.8486P] where P=(Fo^2^+2Fc^2^)/3'
_refine_ls_weighting_scheme      calc
_refine_ls_wR_factor_gt          0.1728
_refine_ls_wR_factor_ref         0.1754
_refine_special_details          ?
_olex2_refinement_description    
;
1. Fixed Uiso
 At 1.2 times of:
  All C(H,H) groups, All N(H) groups
 At 1.5 times of:
  All C(H,H,H) groups
2. Restrained distances
 C2-C1 = C5-C6
 1.51 with sigma of 0.0001
3. Uiso/Uaniso restraints and constraints
Uanis(C4) \\sim Ueq: with sigma of 0.02 and sigma for terminal atoms of 0.04
4.a Ternary CH refined with riding coordinates:
 N1(H1), N2(H2)
4.b Secondary CH2 refined with riding coordinates:
 C1(H1A,H1B), C2(H2A,H2B), C5(H5A,H5B), C6(H6A,H6B)
4.c Idealised Me refined as rotating group:
 C3(H3A,H3B,H3C), C4(H4A,H4B,H4C), C7(H7A,H7B,H7C), C8(H8A,H8B,H8C)
;
_atom_sites_solution_hydrogens   geom
_atom_sites_solution_primary     iterative
_atom_sites_solution_secondary   ?
loop_
_atom_site_label
_atom_site_type_symbol
_atom_site_fract_x
_atom_site_fract_y
_atom_site_fract_z
_atom_site_U_iso_or_equiv
_atom_site_adp_type
_atom_site_occupancy
_atom_site_site_symmetry_order
_atom_site_calc_flag
_atom_site_refinement_flags_posn
_atom_site_refinement_flags_adp
_atom_site_refinement_flags_occupancy
_atom_site_disorder_assembly
_atom_site_disorder_group
Te1 Te 0.72303(14) 0.3415(12) 0.74060(8) 0.0496(3) Uani 1 1 d . . . . .
Br3 Br 0.7273(3) 0.4802(12) 0.91104(17) 0.0772(6) Uani 1 1 d . . . . .
Br4 Br 0.9560(2) 0.5082(12) 0.67056(15) 0.0612(5) Uani 1 1 d . . . . .
Br5 Br 0.7257(2) 0.2166(12) 0.56808(15) 0.0590(5) Uani 1 1 d . . . . .
Br6 Br 0.9303(3) 0.1515(12) 0.79203(17) 0.0719(6) Uani 1 1 d . . . . .
Br7 Br 0.4771(3) 0.1824(12) 0.81725(16) 0.0660(5) Uani 1 1 d . . . . .
Br8 Br 0.5053(2) 0.5220(12) 0.68806(16) 0.0631(5) Uani 1 1 d . . . . .
Br1 Br 0.2230(4) 0.8098(12) 0.8270(2) 0.1012(10) Uani 1 1 d . . . . .
N1 N 0.278(2) 0.429(3) 0.958(2) 0.089(7) Uani 1 1 d . . . . .
H1 H 0.3410 0.3868 0.9012 0.107 Uiso 1 1 calc R U . . .
C1 C 0.1828(9) 0.6079(19) 0.8625(4) 0.104(11) Uani 1 1 d D . . . .
H1A H 0.0692 0.5924 0.8808 0.125 Uiso 1 1 calc R U . . .
H1B H 0.2164 0.5473 0.8069 0.125 Uiso 1 1 calc R U . . .
C2 C 0.2769(9) 0.5760(19) 0.9467(4) 0.089(8) Uani 1 1 d D . . . .
H2A H 0.3857 0.6112 0.9338 0.107 Uiso 1 1 calc R U . . .
H2B H 0.2281 0.6206 1.0064 0.107 Uiso 1 1 calc R U . . .
C3 C 0.360(4) 0.397(3) 1.0505(19) 0.088(7) Uani 1 1 d . . . . .
H3A H 0.4541 0.4553 1.0514 0.131 Uiso 1 1 calc R U . . .
H3B H 0.3900 0.2994 1.0510 0.131 Uiso 1 1 calc R U . . .
H3C H 0.2874 0.4177 1.1077 0.131 Uiso 1 1 calc R U . . .
C4 C 0.122(4) 0.360(4) 0.970(3) 0.131(14) Uani 1 1 d . U . . .
H4A H 0.1287 0.2775 1.0108 0.196 Uiso 1 1 calc R U . . .
H4B H 0.0907 0.3331 0.9069 0.196 Uiso 1 1 calc R U . . .
H4C H 0.0443 0.4244 1.0014 0.196 Uiso 1 1 calc R U . . .
Br2 Br 0.2661(3) 0.0448(12) 0.56804(16) 0.0658(5) Uani 1 1 d . . . . .
N2 N 0.2527(19) 0.293(2) 0.4103(12) 0.056(3) Uani 1 1 d . . . . .
H2 H 0.2485 0.1901 0.4013 0.067 Uiso 1 1 calc R U . . .
C5 C 0.2587(16) 0.2432(5) 0.5860(4) 0.069(5) Uani 1 1 d D . . . .
H5A H 0.1482 0.2726 0.6016 0.083 Uiso 1 1 calc R U . . .
H5B H 0.3186 0.2685 0.6412 0.083 Uiso 1 1 calc R U . . .
C6 C 0.3270(15) 0.3186(5) 0.4965(4) 0.077(6) Uani 1 1 d D . . . .
H6A H 0.3223 0.4194 0.5098 0.093 Uiso 1 1 calc R U . . .
H6B H 0.4395 0.2930 0.4844 0.093 Uiso 1 1 calc R U . . .
C7 C 0.088(3) 0.345(3) 0.4168(17) 0.071(5) Uani 1 1 d . . . . .
H7A H 0.0271 0.3028 0.4724 0.106 Uiso 1 1 calc R U . . .
H7B H 0.0400 0.3216 0.3574 0.106 Uiso 1 1 calc R U . . .
H7C H 0.0880 0.4464 0.4248 0.106 Uiso 1 1 calc R U . . .
C8 C 0.339(4) 0.352(3) 0.322(2) 0.097(9) Uani 1 1 d . . . . .
H8A H 0.3134 0.2997 0.2655 0.146 Uiso 1 1 calc R U . . .
H8B H 0.4527 0.3462 0.3281 0.146 Uiso 1 1 calc R U . . .
H8C H 0.3090 0.4493 0.3155 0.146 Uiso 1 1 calc R U . . .

loop_
_atom_site_aniso_label
_atom_site_aniso_U_11
_atom_site_aniso_U_22
_atom_site_aniso_U_33
_atom_site_aniso_U_23
_atom_site_aniso_U_13
_atom_site_aniso_U_12
Te1 0.0535(5) 0.0435(5) 0.0508(5) 0.0014(4) 0.0011(4) 0.0022(4)
Br3 0.0871(15) 0.0828(16) 0.0608(11) -0.0102(10) -0.0024(10) 0.0034(12)
Br4 0.0611(10) 0.0541(10) 0.0680(11) 0.0024(8) -0.0041(8) -0.0038(8)
Br5 0.0681(11) 0.0472(9) 0.0610(10) -0.0009(7) -0.0024(8) 0.0002(8)
Br6 0.0706(12) 0.0734(14) 0.0699(12) 0.0132(10) 0.0027(10) 0.0142(10)
Br7 0.0689(11) 0.0584(11) 0.0692(12) 0.0077(9) 0.0030(9) -0.0047(9)
Br8 0.0635(11) 0.0501(10) 0.0749(12) 0.0031(8) -0.0021(9) 0.0058(8)
Br1 0.110(2) 0.113(2) 0.0787(16) 0.0132(15) -0.0004(15) 0.0167(18)
N1 0.065(11) 0.078(14) 0.121(19) -0.025(13) 0.012(12) -0.008(10)
C1 0.086(17) 0.13(3) 0.092(19) -0.045(18) 0.028(15) -0.020(17)
C2 0.094(18) 0.10(2) 0.074(15) 0.001(14) -0.002(13) -0.029(15)
C3 0.12(2) 0.070(14) 0.074(15) -0.002(12) -0.003(14) -0.005(14)
C4 0.090(19) 0.12(3) 0.19(4) 0.03(3) -0.04(2) -0.02(2)
Br2 0.0775(12) 0.0524(10) 0.0669(11) 0.0036(8) -0.0039(9) -0.0027(9)
N2 0.061(8) 0.048(8) 0.057(8) 0.001(6) -0.003(7) 0.004(6)
C5 0.104(16) 0.048(10) 0.057(11) -0.013(8) -0.014(11) 0.002(10)
C6 0.088(15) 0.056(12) 0.090(15) 0.012(11) -0.015(12) -0.014(11)
C7 0.071(12) 0.062(11) 0.080(13) 0.004(11) -0.010(10) 0.006(10)
C8 0.13(2) 0.053(12) 0.098(18) 0.011(12) 0.037(17) 0.009(15)

_geom_special_details            
;
 All esds (except the esd in the dihedral angle between two l.s. planes)
 are estimated using the full covariance matrix.  The cell esds are taken
 into account individually in the estimation of esds in distances, angles
 and torsion angles; correlations between esds in cell parameters are only
 used when they are defined by crystal symmetry.  An approximate (isotropic)
 treatment of cell esds is used for estimating esds involving l.s. planes.
;
loop_
_geom_bond_atom_site_label_1
_geom_bond_atom_site_label_2
_geom_bond_distance
_geom_bond_site_symmetry_2
_geom_bond_publ_flag
Te1 Br3 2.721(3) . ?
Te1 Br4 2.670(2) . ?
Te1 Br5 2.679(2) . ?
Te1 Br6 2.689(2) . ?
Te1 Br7 2.736(2) . ?
Te1 Br8 2.695(2) . ?
Br1 C1 2.03(2) . ?
N1 H1 1.0000 . ?
N1 C2 1.43(3) . ?
N1 C3 1.55(4) . ?
N1 C4 1.48(4) . ?
C1 H1A 0.9900 . ?
C1 H1B 0.9900 . ?
C1 C2 1.51000(17) . ?
C2 H2A 0.9900 . ?
C2 H2B 0.9900 . ?
C3 H3A 0.9800 . ?
C3 H3B 0.9800 . ?
C3 H3C 0.9800 . ?
C4 H4A 0.9800 . ?
C4 H4B 0.9800 . ?
C4 H4C 0.9800 . ?
Br2 C5 1.930(13) . ?
N2 H2 1.0000 . ?
N2 C6 1.426(19) . ?
N2 C7 1.49(3) . ?
N2 C8 1.48(3) . ?
C5 H5A 0.9900 . ?
C5 H5B 0.9900 . ?
C5 C6 1.51000(16) . ?
C6 H6A 0.9900 . ?
C6 H6B 0.9900 . ?
C7 H7A 0.9800 . ?
C7 H7B 0.9800 . ?
C7 H7C 0.9800 . ?
C8 H8A 0.9800 . ?
C8 H8B 0.9800 . ?
C8 H8C 0.9800 . ?

loop_
_geom_angle_atom_site_label_1
_geom_angle_atom_site_label_2
_geom_angle_atom_site_label_3
_geom_angle
_geom_angle_site_symmetry_1
_geom_angle_site_symmetry_3
_geom_angle_publ_flag
Br3 Te1 Br7 90.49(8) . . ?
Br4 Te1 Br3 87.24(8) . . ?
Br4 Te1 Br5 90.01(7) . . ?
Br4 Te1 Br6 91.21(8) . . ?
Br4 Te1 Br7 177.02(8) . . ?
Br4 Te1 Br8 91.21(7) . . ?
Br5 Te1 Br3 177.01(9) . . ?
Br5 Te1 Br6 88.80(8) . . ?
Br5 Te1 Br7 92.22(7) . . ?
Br5 Te1 Br8 89.89(7) . . ?
Br6 Te1 Br3 92.44(9) . . ?
Br6 Te1 Br7 90.81(8) . . ?
Br6 Te1 Br8 177.25(9) . . ?
Br8 Te1 Br3 88.98(8) . . ?
Br8 Te1 Br7 86.82(7) . . ?
C2 N1 H1 108.9 . . ?
C2 N1 C3 107.0(18) . . ?
C2 N1 C4 116(2) . . ?
C3 N1 H1 108.9 . . ?
C4 N1 H1 108.9 . . ?
C4 N1 C3 107(3) . . ?
Br1 C1 H1A 110.3 . . ?
Br1 C1 H1B 110.3 . . ?
H1A C1 H1B 108.6 . . ?
C2 C1 Br1 107.1(11) . . ?
C2 C1 H1A 110.3 . . ?
C2 C1 H1B 110.3 . . ?
N1 C2 C1 107.2(16) . . ?
N1 C2 H2A 110.3 . . ?
N1 C2 H2B 110.3 . . ?
C1 C2 H2A 110.3 . . ?
C1 C2 H2B 110.3 . . ?
H2A C2 H2B 108.5 . . ?
N1 C3 H3A 109.5 . . ?
N1 C3 H3B 109.5 . . ?
N1 C3 H3C 109.5 . . ?
H3A C3 H3B 109.5 . . ?
H3A C3 H3C 109.5 . . ?
H3B C3 H3C 109.5 . . ?
N1 C4 H4A 109.5 . . ?
N1 C4 H4B 109.5 . . ?
N1 C4 H4C 109.5 . . ?
H4A C4 H4B 109.5 . . ?
H4A C4 H4C 109.5 . . ?
H4B C4 H4C 109.5 . . ?
C6 N2 H2 107.5 . . ?
C6 N2 C7 112.3(15) . . ?
C6 N2 C8 113.4(19) . . ?
C7 N2 H2 107.5 . . ?
C8 N2 H2 107.5 . . ?
C8 N2 C7 108.4(19) . . ?
Br2 C5 H5A 109.3 . . ?
Br2 C5 H5B 109.3 . . ?
H5A C5 H5B 108.0 . . ?
C6 C5 Br2 111.5(5) . . ?
C6 C5 H5A 109.3 . . ?
C6 C5 H5B 109.3 . . ?
N2 C6 C5 116.0(10) . . ?
N2 C6 H6A 108.3 . . ?
N2 C6 H6B 108.3 . . ?
C5 C6 H6A 108.3 . . ?
C5 C6 H6B 108.3 . . ?
H6A C6 H6B 107.4 . . ?
N2 C7 H7A 109.5 . . ?
N2 C7 H7B 109.5 . . ?
N2 C7 H7C 109.5 . . ?
H7A C7 H7B 109.5 . . ?
H7A C7 H7C 109.5 . . ?
H7B C7 H7C 109.5 . . ?
N2 C8 H8A 109.5 . . ?
N2 C8 H8B 109.5 . . ?
N2 C8 H8C 109.5 . . ?
H8A C8 H8B 109.5 . . ?
H8A C8 H8C 109.5 . . ?
H8B C8 H8C 109.5 . . ?

loop_
_geom_hbond_atom_site_label_D
_geom_hbond_atom_site_label_H
_geom_hbond_atom_site_label_A
_geom_hbond_distance_DH
_geom_hbond_distance_HA
_geom_hbond_distance_DA
_geom_hbond_angle_DHA
_geom_hbond_site_symmetry_A
N1 H1 Br7 1.00 2.52 3.43(2) 151.0 .

loop_
_geom_torsion_atom_site_label_1
_geom_torsion_atom_site_label_2
_geom_torsion_atom_site_label_3
_geom_torsion_atom_site_label_4
_geom_torsion
_geom_torsion_site_symmetry_1
_geom_torsion_site_symmetry_2
_geom_torsion_site_symmetry_3
_geom_torsion_site_symmetry_4
_geom_torsion_publ_flag
Br1 C1 C2 N1 -167.2(10) . . . . ?
C3 N1 C2 C1 -174.5(15) . . . . ?
C4 N1 C2 C1 -55(3) . . . . ?
Br2 C5 C6 N2 59.1(14) . . . . ?
C7 N2 C6 C5 65.6(18) . . . . ?
C8 N2 C6 C5 -171.1(14) . . . . ?

_shelx_res_file                  
;
    new1.res created by SHELXL-2014/7

TITL p21_a.res in P2(1)
REM transformed to space group : P21:b
REM Old TITL P21 in P2(1)
REM SHELXT solution in P2(1)
REM R1 0.109, Rweak 0.039, Alpha 0.006, Orientation as input
REM Flack x = -0.164 ( 0.018 ) from Parsons' quotients
REM Formula found by SHELXT: C7 N2 Br6 Te
CELL 0.71073 8.5323 9.6457 13.8826 90 84.748 90
ZERR 2 0.0005 0.0006 0.0008 0 0.003 0
LATT -1
SYMM -X,0.5+Y,-Z
SFAC C H Br N Te
UNIT 16 44 16 4 2
ISOR 0.02 0.04 C4
DFIX 1.51 0.0001 C2 C1 C5 C6

L.S. 20
PLAN  17
TEMP -123.15
CONF
HTAB N1 Br7
BOND $H
list 4
MORE -1
fmap 2
acta
REM <olex2.extras>
REM <HklSrc "%.\\new1.hkl">
REM </olex2.extras>

WGHT    0.104100    5.848600
FVAR       0.30299
TE1   5    0.723033    0.341513    0.740597    11.00000    0.05345    0.04355 =
         0.05084    0.00137    0.00107    0.00215
BR3   3    0.727319    0.480180    0.911043    11.00000    0.08710    0.08284 =
         0.06080   -0.01016   -0.00237    0.00339
BR4   3    0.956025    0.508185    0.670561    11.00000    0.06111    0.05412 =
         0.06803    0.00243   -0.00413   -0.00381
BR5   3    0.725655    0.216637    0.568083    11.00000    0.06809    0.04723 =
         0.06105   -0.00089   -0.00244    0.00023
BR6   3    0.930350    0.151499    0.792030    11.00000    0.07062    0.07340 =
         0.06986    0.01322    0.00273    0.01419
BR7   3    0.477087    0.182356    0.817246    11.00000    0.06887    0.05839 =
         0.06916    0.00768    0.00303   -0.00466
BR8   3    0.505290    0.522038    0.688056    11.00000    0.06352    0.05010 =
         0.07487    0.00315   -0.00215    0.00581
BR1   3    0.223006    0.809809    0.827022    11.00000    0.10986    0.11339 =
         0.07870    0.01316   -0.00042    0.01671
N1    4    0.277747    0.428729    0.958019    11.00000    0.06482    0.07791 =
         0.12141   -0.02457    0.01232   -0.00810
AFIX  13
H1    2    0.340964    0.386777    0.901151    11.00000   -1.20000
AFIX   0
C1    1    0.182761    0.607943    0.862480    11.00000    0.08633    0.12679 =
         0.09198   -0.04505    0.02825   -0.02045
AFIX  23
H1A   2    0.069246    0.592440    0.880815    11.00000   -1.20000
H1B   2    0.216393    0.547307    0.806859    11.00000   -1.20000
AFIX   0
C2    1    0.276859    0.576002    0.946750    11.00000    0.09377    0.09920 =
         0.07446    0.00061   -0.00236   -0.02914
AFIX  23
H2A   2    0.385745    0.611208    0.933840    11.00000   -1.20000
H2B   2    0.228100    0.620605    1.006365    11.00000   -1.20000
AFIX   0
C3    1    0.359835    0.397394    1.050525    11.00000    0.11810    0.06976 =
         0.07360   -0.00218   -0.00285   -0.00533
AFIX 137
H3A   2    0.454076    0.455289    1.051418    11.00000   -1.50000
H3B   2    0.389996    0.299381    1.051026    11.00000   -1.50000
H3C   2    0.287406    0.417673    1.107701    11.00000   -1.50000
AFIX   0
C4    1    0.122266    0.360155    0.970322    11.00000    0.08982    0.11806 =
         0.18889    0.02591   -0.04069   -0.01603
AFIX 137
H4A   2    0.128726    0.277494    1.010813    11.00000   -1.50000
H4B   2    0.090651    0.333081    0.906871    11.00000   -1.50000
H4C   2    0.044344    0.424426    1.001440    11.00000   -1.50000
AFIX   0

BR2   3    0.266112    0.044794    0.568041    11.00000    0.07754    0.05242 =
         0.06690    0.00355   -0.00393   -0.00271
N2    4    0.252716    0.292906    0.410271    11.00000    0.06118    0.04786 =
         0.05749    0.00088   -0.00320    0.00440
AFIX  13
H2    2    0.248522    0.190144    0.401328    11.00000   -1.20000
AFIX   0
C5    1    0.258746    0.243226    0.585974    11.00000    0.10356    0.04785 =
         0.05667   -0.01262   -0.01421    0.00230
AFIX  23
H5A   2    0.148166    0.272589    0.601627    11.00000   -1.20000
H5B   2    0.318633    0.268508    0.641201    11.00000   -1.20000
AFIX   0
C6    1    0.327038    0.318614    0.496458    11.00000    0.08794    0.05575 =
         0.08996    0.01191   -0.01547   -0.01362
AFIX  23
H6A   2    0.322320    0.419437    0.509753    11.00000   -1.20000
H6B   2    0.439484    0.292994    0.484432    11.00000   -1.20000
AFIX   0
C7    1    0.087855    0.345419    0.416794    11.00000    0.07128    0.06179 =
         0.07959    0.00440   -0.00964    0.00590
AFIX 137
H7A   2    0.027138    0.302808    0.472420    11.00000   -1.50000
H7B   2    0.039956    0.321629    0.357436    11.00000   -1.50000
H7C   2    0.088037    0.446358    0.424818    11.00000   -1.50000
AFIX   0
C8    1    0.339284    0.352023    0.322410    11.00000    0.13184    0.05306 =
         0.09801    0.01077    0.03722    0.00918
AFIX 137
H8A   2    0.313372    0.299662    0.265489    11.00000   -1.50000
H8B   2    0.452732    0.346248    0.328120    11.00000   -1.50000
H8C   2    0.309031    0.449276    0.315486    11.00000   -1.50000
AFIX   0
HKLF 4

REM  p21_a.res in P2(1)
REM R1 =  0.0604 for    4571 Fo > 4sig(Fo)  and  0.0633 for all    4906 data
REM    176 parameters refined using      9 restraints

END

WGHT      0.1041      5.8555

REM Highest difference peak  1.627,  deepest hole -0.681,  1-sigma level  0.186
Q1    1   1.0081  0.3396  0.7414  11.00000  0.05    1.63
Q2    1   0.4249  0.3408  0.7409  11.00000  0.05    1.54
Q3    1   0.2215  0.5170  0.6812  11.00000  0.05    1.42
Q4    1   0.6469  0.5196  0.6757  11.00000  0.05    1.09
Q5    1   0.8011  0.1743  0.8140  11.00000  0.05    1.01
Q6    1   0.8035  0.5206  0.6797  11.00000  0.05    0.97
Q7    1   0.0463  0.2082  0.5653  11.00000  0.05    0.96
Q8    1   0.2030  0.1769  0.8120  11.00000  0.05    0.91
Q9    1   0.4822  0.1163  0.7737  11.00000  0.05    0.85
Q10   1   0.1660  0.0337  0.5666  11.00000  0.05    0.83
Q11   1   0.4350  0.2229  0.5696  11.00000  0.05    0.82
Q12   1   0.6909  0.2824  0.7973  11.00000  0.05    0.77
Q13   1   0.6371  0.4629  0.9223  11.00000  0.05    0.77
Q14   1   0.1405  0.8469  0.8600  11.00000  0.05    0.76
Q15   1   0.7570  0.2506  0.7691  11.00000  0.05    0.76
Q16   1   0.7532  0.4191  0.7723  11.00000  0.05    0.74
Q17   1   0.4424  0.5456  0.4363  11.00000  0.05    0.72
;
_shelx_res_checksum              9531
_olex2_submission_special_instructions 'No special instructions were received'
####################################################################### 
# 
# This file contains crystal structure data downloaded from the 
# Cambridge Structural Database (CSD) hosted by the Cambridge 
# Crystallographic Data Centre (CCDC).
# 
# Full information about CCDC data access policies and citation 
# guidelines are available at http://www.ccdc.cam.ac.uk/access/V1 
# 
# Audit and citation data items may have been added by the CCDC. 
# Please retain this information to preserve the provenance of 
# this file and to allow appropriate attribution of the data. 
# 
#######################################################################

data_293k
_database_code_depnum_ccdc_archive 'CCDC 2222447'
loop_
_audit_author_name
_audit_author_address
'Zhao Bingqing'
;Sun YatSen University
China
;
_audit_update_record             
;
2022-11-27 deposited with the CCDC.	2023-05-01 downloaded from the CCDC.
;
_audit_creation_date             2022-10-25
_audit_creation_method           
;
Olex2 1.2
(compiled 2018.05.29 svn.r3508 for OlexSys, GUI svn.r5506)
;
_shelx_SHELXL_version_number     2014/7
_chemical_name_common            ?
_chemical_name_systematic        ?
_chemical_formula_moiety         'Br6 Sn, 2(C4 H11 Br N)'
_chemical_formula_sum            'C8 H22 Br8 N2 Sn'
_chemical_formula_weight         904.24
_chemical_absolute_configuration ?
_chemical_melting_point          ?
loop_
_atom_type_symbol
_atom_type_description
_atom_type_scat_dispersion_real
_atom_type_scat_dispersion_imag
_atom_type_scat_source
C C 0.0181 0.0091 'International Tables Vol C Tables 4.2.6.8 and 6.1.1.4'
H H 0.0000 0.0000 'International Tables Vol C Tables 4.2.6.8 and 6.1.1.4'
Br Br -0.6763 1.2805 'International Tables Vol C Tables 4.2.6.8 and 6.1.1.4'
N N 0.0311 0.0180 'International Tables Vol C Tables 4.2.6.8 and 6.1.1.4'
Sn Sn 0.0259 5.4591 'International Tables Vol C Tables 4.2.6.8 and 6.1.1.4'

_shelx_space_group_comment       
;
The symmetry employed for this shelxl refinement is uniquely defined
by the following loop, which should always be used as a source of
symmetry information in preference to the above space-group names.
They are only intended as comments.
;
_space_group_crystal_system      orthorhombic
_space_group_IT_number           19
_space_group_name_H-M_alt        'P 21 21 21'
_space_group_name_Hall           'P 2ac 2ab'
loop_
_space_group_symop_operation_xyz
'x, y, z'
'-x+1/2, -y, z+1/2'
'x+1/2, -y+1/2, -z'
'-x, y+1/2, -z+1/2'

_cell_length_a                   17.2270(2)
_cell_length_b                   9.68680(10)
_cell_length_c                   14.0647(2)
_cell_angle_alpha                90
_cell_angle_beta                 90
_cell_angle_gamma                90
_cell_volume                     2347.04(5)
_cell_formula_units_Z            4
_cell_measurement_reflns_used    8447
_cell_measurement_temperature    293(2)
_cell_measurement_theta_max      76.0010
_cell_measurement_theta_min      4.0200
_shelx_estimated_absorpt_T_max   ?
_shelx_estimated_absorpt_T_min   ?
_exptl_absorpt_coefficient_mu    24.555
_exptl_absorpt_correction_T_max  ?
_exptl_absorpt_correction_T_min  ?
_exptl_absorpt_correction_type   ?
_exptl_absorpt_process_details   ?
_exptl_absorpt_special_details   ?
_exptl_crystal_colour            ?
_exptl_crystal_density_diffrn    2.559
_exptl_crystal_density_meas      ?
_exptl_crystal_density_method    ?
_exptl_crystal_description       plate
_exptl_crystal_F_000             1656
_exptl_crystal_size_max          ?
_exptl_crystal_size_mid          ?
_exptl_crystal_size_min          ?
_exptl_transmission_factor_max   ?
_exptl_transmission_factor_min   ?
_diffrn_reflns_av_R_equivalents  0.0462
_diffrn_reflns_av_unetI/netI     0.0446
_diffrn_reflns_Laue_measured_fraction_full 1.000
_diffrn_reflns_Laue_measured_fraction_max 0.989
_diffrn_reflns_limit_h_max       18
_diffrn_reflns_limit_h_min       -21
_diffrn_reflns_limit_k_max       9
_diffrn_reflns_limit_k_min       -11
_diffrn_reflns_limit_l_max       13
_diffrn_reflns_limit_l_min       -17
_diffrn_reflns_number            10439
_diffrn_reflns_point_group_measured_fraction_full 0.983
_diffrn_reflns_point_group_measured_fraction_max 0.967
_diffrn_reflns_theta_full        67.684
_diffrn_reflns_theta_max         76.163
_diffrn_reflns_theta_min         4.058
_diffrn_ambient_temperature      293(2)
_diffrn_detector_area_resol_mean ?
_diffrn_measured_fraction_theta_full 1.000
_diffrn_measured_fraction_theta_max 0.989
_diffrn_measurement_device_type  AtlasS2
_diffrn_measurement_method       ?
_diffrn_radiation_type           CuK\a
_diffrn_radiation_wavelength     1.54184
_diffrn_source                   ?
_reflns_Friedel_coverage         0.726
_reflns_Friedel_fraction_full    0.960
_reflns_Friedel_fraction_max     0.938
_reflns_number_gt                4608
_reflns_number_total             4747
_reflns_special_details          
;
 Reflections were merged by SHELXL according to the crystal
 class for the calculation of statistics and refinement.
 
 _reflns_Friedel_fraction is defined as the number of unique
 Friedel pairs measured divided by the number that would be
 possible theoretically, ignoring centric projections and
 systematic absences.
;
_reflns_threshold_expression     'I > 2\s(I)'
_computing_cell_refinement       ?
_computing_data_collection       ?
_computing_data_reduction        ?
_computing_molecular_graphics    'Olex2 (Dolomanov et al., 2009)'
_computing_publication_material  'Olex2 (Dolomanov et al., 2009)'
_computing_structure_refinement  'ShelXL (Sheldrick, 2015)'
_computing_structure_solution    ?
_refine_diff_density_max         1.328
_refine_diff_density_min         -0.669
_refine_diff_density_rms         0.156
_refine_ls_abs_structure_details 
;
 Flack x determined using 1833 quotients [(I+)-(I-)]/[(I+)+(I-)]
 (Parsons, Flack and Wagner, Acta Cryst. B69 (2013) 249-259).
;
_refine_ls_abs_structure_Flack   -0.001(6)
_refine_ls_extinction_coef       0.00085(8)
_refine_ls_extinction_expression Fc^*^=kFc[1+0.001xFc^2^\l^3^/sin(2\q)]^-1/4^
_refine_ls_extinction_method     'SHELXL-2014/7 (Sheldrick 2014'
_refine_ls_goodness_of_fit_ref   1.054
_refine_ls_hydrogen_treatment    constr
_refine_ls_matrix_type           full
_refine_ls_number_parameters     194
_refine_ls_number_reflns         4747
_refine_ls_number_restraints     70
_refine_ls_R_factor_all          0.0417
_refine_ls_R_factor_gt           0.0406
_refine_ls_restrained_S_all      1.055
_refine_ls_shift/su_max          0.001
_refine_ls_shift/su_mean         0.000
_refine_ls_structure_factor_coef Fsqd
_refine_ls_weighting_details     
'w=1/[\s^2^(Fo^2^)+(0.0728P)^2^+1.3291P] where P=(Fo^2^+2Fc^2^)/3'
_refine_ls_weighting_scheme      calc
_refine_ls_wR_factor_gt          0.1103
_refine_ls_wR_factor_ref         0.1121
_refine_special_details          ?
_olex2_refinement_description    
;
1. Fixed Uiso
 At 1.2 times of:
  All C(H,H) groups, All C(H,H,H,H) groups, All N(H) groups
 At 1.5 times of:
  All C(H,H,H) groups
2. Restrained distances
 C1A-C2 = C1-C2
 1.53 with sigma of 0.01
 Br1-C1 = Br1A-C1A
 1.95 with sigma of 0.01
 N1-C3 = N1-C4 = N1-C2
 1.5 with sigma of 0.01
 C4-C2 \\sim C3-C2 \\sim C4-C3
 with sigma of 0.01
3. Uiso/Uaniso restraints and constraints
Br1 \\sim Br1A \\sim N1 \\sim C1 \\sim C1A \\sim C2 \\sim C3 \\sim C4: within
2A with sigma of 0.02 and sigma for terminal atoms of 0.04
4. Others
 Fixed Sof: Br1(0.52038) Br1A(0.47962) C1(0.52038) H1A(0.52038) H1B(0.52038)
 C1A(0.47962) H1AA(0.47962) H1AB(0.47962) H2AA(0.52038) H2AB(0.52038)
 H2BC(0.47962) H2BD(0.47962)
5.a Ternary CH refined with riding coordinates:
 N1(H1), N2(H2)
5.b Secondary CH2 refined with riding coordinates:
 C1(H1A,H1B), C1A(H1AA,H1AB), C2(H2AA,H2AB), C2(H2BC,H2BD), C5(H5A,H5B),
 C6(H6A,H6B)
5.c Me refined with riding coordinates:
 C4(H4A,H4B,H4C)
5.d Idealised Me refined as rotating group:
 C3(H3A,H3B,H3C), C7(H7A,H7B,H7C), C8(H8A,H8B,H8C)
;
_atom_sites_solution_hydrogens   geom
_atom_sites_solution_primary     ?
_atom_sites_solution_secondary   ?
loop_
_atom_site_label
_atom_site_type_symbol
_atom_site_fract_x
_atom_site_fract_y
_atom_site_fract_z
_atom_site_U_iso_or_equiv
_atom_site_adp_type
_atom_site_occupancy
_atom_site_site_symmetry_order
_atom_site_calc_flag
_atom_site_refinement_flags_posn
_atom_site_refinement_flags_adp
_atom_site_refinement_flags_occupancy
_atom_site_disorder_assembly
_atom_site_disorder_group
Sn1 Sn 0.13934(3) 0.28402(5) 0.51982(4) 0.03954(17) Uani 1 1 d . . . . .
Br3 Br 0.13035(7) 0.15744(15) 0.35826(8) 0.0633(3) Uani 1 1 d . . . . .
Br4 Br 0.04062(6) 0.47127(11) 0.47064(9) 0.0584(3) Uani 1 1 d . . . . .
Br5 Br 0.02741(6) 0.12848(10) 0.58243(8) 0.0495(2) Uani 1 1 d . . . . .
Br6 Br 0.15137(8) 0.40126(11) 0.68686(8) 0.0594(3) Uani 1 1 d . . . . .
Br7 Br 0.24183(6) 0.10249(10) 0.57718(9) 0.0519(3) Uani 1 1 d . . . . .
Br8 Br 0.25332(7) 0.43323(12) 0.45646(11) 0.0631(3) Uani 1 1 d . . . . .
Br1 Br 0.4036(10) 0.699(2) 0.5950(12) 0.133(4) Uani 0.5204 1 d D U P A 1
Br1A Br 0.4246(10) 0.7160(19) 0.6070(11) 0.119(3) Uani 0.4796 1 d D U P B 2
N1 N 0.3611(6) 0.3169(11) 0.7062(10) 0.087(4) Uani 1 1 d D U . . .
H1 H 0.3151 0.3071 0.6658 0.105 Uiso 1 1 calc R . . . .
C1 C 0.424(2) 0.501(2) 0.599(2) 0.129(9) Uani 0.5204 1 d D U P A 1
H1A H 0.3987 0.4539 0.5473 0.155 Uiso 0.5204 1 calc R . P A 1
H1B H 0.4796 0.4829 0.5963 0.155 Uiso 0.5204 1 calc R . P A 1
C1A C 0.3512(14) 0.593(2) 0.669(3) 0.118(9) Uani 0.4796 1 d D U P B 2
H1AA H 0.3318 0.6358 0.7269 0.141 Uiso 0.4796 1 calc R . P B 2
H1AB H 0.3075 0.5755 0.6275 0.141 Uiso 0.4796 1 calc R . P B 2
C2 C 0.3911(12) 0.4586(15) 0.6933(15) 0.129(7) Uani 1 1 d D U . . .
H2AA H 0.4311 0.4732 0.7408 0.155 Uiso 0.5204 1 calc R . P A 1
H2AB H 0.3491 0.5218 0.7080 0.155 Uiso 0.5204 1 calc R . P A 1
H2BC H 0.4309 0.4492 0.6449 0.155 Uiso 0.4796 1 calc R . P A 2
H2BD H 0.4187 0.4780 0.7519 0.155 Uiso 0.4796 1 calc R . P A 2
C3 C 0.4191(9) 0.2111(17) 0.6748(16) 0.122(8) Uani 1 1 d D U . . .
H3A H 0.4310 0.2247 0.6088 0.183 Uiso 1 1 calc GR . . . .
H3B H 0.3978 0.1204 0.6837 0.183 Uiso 1 1 calc GR . . . .
H3C H 0.4656 0.2203 0.7118 0.183 Uiso 1 1 calc GR . . . .
C4 C 0.3364(12) 0.2921(19) 0.8065(10) 0.115(7) Uani 1 1 d D U . . .
H4A H 0.3172 0.1995 0.8126 0.173 Uiso 1 1 calc R . . . .
H4B H 0.3799 0.3048 0.8482 0.173 Uiso 1 1 calc R . . . .
H4C H 0.2961 0.3561 0.8232 0.173 Uiso 1 1 calc R . . . .
Br2 Br 0.35947(10) -0.07151(14) 0.33399(10) 0.0710(3) Uani 1 1 d . . . . .
N2 N 0.3809(6) 0.1640(8) 0.1706(7) 0.055(2) Uani 1 1 d . . . . .
H2 H 0.3827 0.0635 0.1629 0.066 Uiso 1 1 calc R . . . .
C5 C 0.3630(10) 0.1266(13) 0.3454(9) 0.073(3) Uani 1 1 d . . . . .
H5A H 0.3304 0.1557 0.3980 0.088 Uiso 1 1 calc R . . . .
H5B H 0.4158 0.1556 0.3588 0.088 Uiso 1 1 calc R . . . .
C6 C 0.3353(9) 0.1937(12) 0.2547(12) 0.075(4) Uani 1 1 d . . . . .
H6A H 0.2823 0.1645 0.2430 0.090 Uiso 1 1 calc R . . . .
H6B H 0.3345 0.2929 0.2641 0.090 Uiso 1 1 calc R . . . .
C7 C 0.4614(8) 0.2142(18) 0.1781(13) 0.087(5) Uani 1 1 d . . . . .
H7A H 0.4612 0.3098 0.1962 0.130 Uiso 1 1 calc GR . . . .
H7B H 0.4869 0.2042 0.1178 0.130 Uiso 1 1 calc GR . . . .
H7C H 0.4886 0.1613 0.2253 0.130 Uiso 1 1 calc GR . . . .
C8 C 0.3465(13) 0.2236(14) 0.0820(12) 0.092(5) Uani 1 1 d . . . . .
H8A H 0.3507 0.3223 0.0838 0.139 Uiso 1 1 calc GR . . . .
H8B H 0.2928 0.1978 0.0778 0.139 Uiso 1 1 calc GR . . . .
H8C H 0.3739 0.1888 0.0277 0.139 Uiso 1 1 calc GR . . . .

loop_
_atom_site_aniso_label
_atom_site_aniso_U_11
_atom_site_aniso_U_22
_atom_site_aniso_U_33
_atom_site_aniso_U_23
_atom_site_aniso_U_13
_atom_site_aniso_U_12
Sn1 0.0432(3) 0.0326(3) 0.0428(3) 0.0022(2) -0.00321(19) -0.00184(19)
Br3 0.0556(5) 0.0846(8) 0.0498(5) -0.0183(5) 0.0010(4) -0.0034(5)
Br4 0.0547(5) 0.0476(5) 0.0729(7) 0.0099(5) -0.0063(5) 0.0082(4)
Br5 0.0474(4) 0.0422(5) 0.0589(5) 0.0025(4) 0.0047(4) -0.0054(3)
Br6 0.0898(8) 0.0393(5) 0.0490(5) -0.0074(4) -0.0060(5) -0.0042(5)
Br7 0.0517(5) 0.0398(5) 0.0643(6) 0.0067(4) -0.0030(4) 0.0065(4)
Br8 0.0542(5) 0.0507(5) 0.0844(8) 0.0152(5) 0.0051(5) -0.0113(4)
Br1 0.142(7) 0.162(8) 0.093(6) 0.008(5) -0.001(4) -0.067(5)
Br1A 0.156(10) 0.127(5) 0.074(4) 0.004(3) 0.000(5) -0.059(6)
N1 0.050(5) 0.083(7) 0.130(10) -0.044(7) -0.010(6) -0.005(5)
C1 0.128(18) 0.129(18) 0.130(18) -0.029(17) -0.044(16) -0.023(16)
C1A 0.112(17) 0.129(17) 0.112(17) -0.034(16) -0.024(15) -0.032(15)
C2 0.116(12) 0.115(12) 0.156(14) -0.021(12) -0.050(11) -0.037(10)
C3 0.062(8) 0.122(15) 0.18(2) -0.018(16) 0.041(11) 0.016(9)
C4 0.112(14) 0.117(15) 0.117(14) -0.049(13) -0.031(12) 0.010(12)
Br2 0.0867(8) 0.0570(6) 0.0692(7) 0.0047(6) -0.0002(6) 0.0022(6)
N2 0.070(5) 0.032(4) 0.062(5) -0.005(4) 0.000(4) -0.005(3)
C5 0.106(10) 0.052(6) 0.061(6) -0.018(5) 0.017(7) -0.010(7)
C6 0.092(8) 0.039(5) 0.095(9) -0.007(6) 0.028(8) 0.005(5)
C7 0.064(7) 0.092(10) 0.105(12) -0.024(9) 0.017(7) -0.020(7)
C8 0.149(16) 0.049(6) 0.079(9) 0.008(6) -0.024(10) -0.018(8)

_geom_special_details            
;
 All esds (except the esd in the dihedral angle between two l.s. planes)
 are estimated using the full covariance matrix.  The cell esds are taken
 into account individually in the estimation of esds in distances, angles
 and torsion angles; correlations between esds in cell parameters are only
 used when they are defined by crystal symmetry.  An approximate (isotropic)
 treatment of cell esds is used for estimating esds involving l.s. planes.
;
loop_
_geom_bond_atom_site_label_1
_geom_bond_atom_site_label_2
_geom_bond_distance
_geom_bond_site_symmetry_2
_geom_bond_publ_flag
Sn1 Br3 2.5866(12) . ?
Sn1 Br4 2.5809(11) . ?
Sn1 Br5 2.6007(10) . ?
Sn1 Br6 2.6176(12) . ?
Sn1 Br7 2.6192(11) . ?
Sn1 Br8 2.5958(11) . ?
Br1 C1 1.947(13) . ?
Br1A C1A 1.946(13) . ?
N1 H1 0.9800 . ?
N1 C2 1.478(12) . ?
N1 C3 1.498(11) . ?
N1 C4 1.493(12) . ?
C1 H1A 0.9700 . ?
C1 H1B 0.9700 . ?
C1 C2 1.499(13) . ?
C1A H1AA 0.9700 . ?
C1A H1AB 0.9700 . ?
C1A C2 1.511(13) . ?
C2 H2AA 0.9700 . ?
C2 H2AB 0.9700 . ?
C2 H2BC 0.9700 . ?
C2 H2BD 0.9700 . ?
C3 H3A 0.9600 . ?
C3 H3B 0.9600 . ?
C3 H3C 0.9600 . ?
C4 H4A 0.9600 . ?
C4 H4B 0.9600 . ?
C4 H4C 0.9600 . ?
Br2 C5 1.927(12) . ?
N2 H2 0.9800 . ?
N2 C6 1.449(16) . ?
N2 C7 1.474(16) . ?
N2 C8 1.494(18) . ?
C5 H5A 0.9700 . ?
C5 H5B 0.9700 . ?
C5 C6 1.51(2) . ?
C6 H6A 0.9700 . ?
C6 H6B 0.9700 . ?
C7 H7A 0.9600 . ?
C7 H7B 0.9600 . ?
C7 H7C 0.9600 . ?
C8 H8A 0.9600 . ?
C8 H8B 0.9600 . ?
C8 H8C 0.9600 . ?

loop_
_geom_angle_atom_site_label_1
_geom_angle_atom_site_label_2
_geom_angle_atom_site_label_3
_geom_angle
_geom_angle_site_symmetry_1
_geom_angle_site_symmetry_3
_geom_angle_publ_flag
Br3 Sn1 Br5 88.76(4) . . ?
Br3 Sn1 Br6 177.22(5) . . ?
Br3 Sn1 Br7 89.58(4) . . ?
Br3 Sn1 Br8 90.44(5) . . ?
Br4 Sn1 Br3 93.34(5) . . ?
Br4 Sn1 Br5 90.53(4) . . ?
Br4 Sn1 Br6 89.30(4) . . ?
Br4 Sn1 Br7 176.96(5) . . ?
Br4 Sn1 Br8 90.87(4) . . ?
Br5 Sn1 Br6 90.35(4) . . ?
Br5 Sn1 Br7 90.37(3) . . ?
Br6 Sn1 Br7 87.79(4) . . ?
Br8 Sn1 Br5 178.43(4) . . ?
Br8 Sn1 Br6 90.38(5) . . ?
Br8 Sn1 Br7 88.26(4) . . ?
C2 N1 H1 107.6 . . ?
C2 N1 C3 111.5(9) . . ?
C2 N1 C4 111.4(9) . . ?
C3 N1 H1 107.6 . . ?
C4 N1 H1 107.6 . . ?
C4 N1 C3 111.0(10) . . ?
Br1 C1 H1A 111.1 . . ?
Br1 C1 H1B 111.1 . . ?
H1A C1 H1B 109.1 . . ?
C2 C1 Br1 103.2(15) . . ?
C2 C1 H1A 111.1 . . ?
C2 C1 H1B 111.1 . . ?
Br1A C1A H1AA 109.8 . . ?
Br1A C1A H1AB 109.8 . . ?
H1AA C1A H1AB 108.2 . . ?
C2 C1A Br1A 109.4(15) . . ?
C2 C1A H1AA 109.8 . . ?
C2 C1A H1AB 109.8 . . ?
N1 C2 C1 119.9(16) . . ?
N1 C2 C1A 131.9(16) . . ?
N1 C2 H2AA 107.3 . . ?
N1 C2 H2AB 107.3 . . ?
N1 C2 H2BC 104.3 . . ?
N1 C2 H2BD 104.3 . . ?
C1 C2 H2AA 107.3 . . ?
C1 C2 H2AB 107.3 . . ?
C1A C2 H2BC 104.3 . . ?
C1A C2 H2BD 104.3 . . ?
H2AA C2 H2AB 106.9 . . ?
H2BC C2 H2BD 105.6 . . ?
N1 C3 H3A 109.5 . . ?
N1 C3 H3B 109.5 . . ?
N1 C3 H3C 109.5 . . ?
H3A C3 H3B 109.5 . . ?
H3A C3 H3C 109.5 . . ?
H3B C3 H3C 109.5 . . ?
N1 C4 H4A 109.5 . . ?
N1 C4 H4B 109.5 . . ?
N1 C4 H4C 109.5 . . ?
H4A C4 H4B 109.5 . . ?
H4A C4 H4C 109.5 . . ?
H4B C4 H4C 109.5 . . ?
C6 N2 H2 107.7 . . ?
C6 N2 C7 112.7(11) . . ?
C6 N2 C8 112.9(12) . . ?
C7 N2 H2 107.7 . . ?
C7 N2 C8 107.8(12) . . ?
C8 N2 H2 107.7 . . ?
Br2 C5 H5A 109.6 . . ?
Br2 C5 H5B 109.6 . . ?
H5A C5 H5B 108.1 . . ?
C6 C5 Br2 110.4(9) . . ?
C6 C5 H5A 109.6 . . ?
C6 C5 H5B 109.6 . . ?
N2 C6 C5 115.7(11) . . ?
N2 C6 H6A 108.4 . . ?
N2 C6 H6B 108.4 . . ?
C5 C6 H6A 108.4 . . ?
C5 C6 H6B 108.4 . . ?
H6A C6 H6B 107.4 . . ?
N2 C7 H7A 109.5 . . ?
N2 C7 H7B 109.5 . . ?
N2 C7 H7C 109.5 . . ?
H7A C7 H7B 109.5 . . ?
H7A C7 H7C 109.5 . . ?
H7B C7 H7C 109.5 . . ?
N2 C8 H8A 109.5 . . ?
N2 C8 H8B 109.5 . . ?
N2 C8 H8C 109.5 . . ?
H8A C8 H8B 109.5 . . ?
H8A C8 H8C 109.5 . . ?
H8B C8 H8C 109.5 . . ?

loop_
_geom_torsion_atom_site_label_1
_geom_torsion_atom_site_label_2
_geom_torsion_atom_site_label_3
_geom_torsion_atom_site_label_4
_geom_torsion
_geom_torsion_site_symmetry_1
_geom_torsion_site_symmetry_2
_geom_torsion_site_symmetry_3
_geom_torsion_site_symmetry_4
_geom_torsion_publ_flag
Br1 C1 C2 N1 151.0(17) . . . . ?
Br1A C1A C2 N1 -153.8(17) . . . . ?
C3 N1 C2 C1 51(3) . . . . ?
C3 N1 C2 C1A 147(3) . . . . ?
C4 N1 C2 C1 176(2) . . . . ?
C4 N1 C2 C1A -88(3) . . . . ?
Br2 C5 C6 N2 -61.8(15) . . . . ?
C7 N2 C6 C5 -62.5(15) . . . . ?
C8 N2 C6 C5 175.1(11) . . . . ?

_shelx_res_file                  
;
    293k.res created by SHELXL-2014/7

TITL a21020205a1185_a.res in P2(1)2(1)2(1)
REM transformed to space group : P212121
REM Old TITL A21020205A1185 in P2(1)2(1)2(1)
REM SHELXT solution in P2(1)2(1)2(1)
REM R1 0.151, Rweak 0.033, Alpha 0.002, Orientation as input
REM Flack x = 0.068 ( 0.006 ) from Parsons' quotients
REM Formula found by SHELXT: C5 N2 Sn Br4
CELL 1.54184 17.227 9.6868 14.0647 90 90 90
ZERR 4 0.0002 0.0001 0.0002 0 0 0
LATT -1
SYMM 0.5-X,-Y,0.5+Z
SYMM 0.5+X,0.5-Y,-Z
SYMM -X,0.5+Y,0.5-Z
SFAC C H Br N Sn
UNIT 32 88 32 8 4
DFIX 1.53 0.01 C1A C2 C1 C2
DFIX 1.95 0.01 Br1 C1 Br1A C1A
DFIX 1.5 0.01 N1 C3 N1 C4 N1 C2
SADI 0.01 C4 C2 C3 C2 C4 C3
SIMU 0.02 0.04 2 Br1 > C4

L.S. 20
PLAN  19
CONF
list 4
MORE -1
BOND $H
fmap 2 53
acta
REM <olex2.extras>
REM <HklSrc "%.\\293K.hkl">
REM </olex2.extras>

WGHT    0.072800    1.329100
EXTI    0.000846
FVAR       0.26892
SN1   5    0.139344    0.284021    0.519820    11.00000    0.04318    0.03260 =
         0.04284    0.00218   -0.00321   -0.00184
BR3   3    0.130350    0.157438    0.358263    11.00000    0.05562    0.08455 =
         0.04977   -0.01833    0.00104   -0.00336
BR4   3    0.040618    0.471275    0.470638    11.00000    0.05465    0.04757 =
         0.07288    0.00992   -0.00632    0.00819
BR5   3    0.027415    0.128480    0.582428    11.00000    0.04736    0.04217 =
         0.05893    0.00247    0.00472   -0.00538
BR6   3    0.151366    0.401256    0.686859    11.00000    0.08982    0.03931 =
         0.04904   -0.00736   -0.00598   -0.00424
BR7   3    0.241832    0.102489    0.577178    11.00000    0.05170    0.03976 =
         0.06434    0.00671   -0.00300    0.00654
BR8   3    0.253320    0.433225    0.456460    11.00000    0.05420    0.05070 =
         0.08435    0.01523    0.00509   -0.01129
PART 1
BR1   3    0.403601    0.698934    0.594969    10.52038    0.14238    0.16187 =
         0.09331    0.00841   -0.00056   -0.06651
PART 0
PART 2
BR1A  3    0.424589    0.715973    0.607013    10.47962    0.15647    0.12676 =
         0.07378    0.00426    0.00040   -0.05933
PART 0
N1    4    0.361112    0.316888    0.706231    11.00000    0.04981    0.08255 =
         0.13004   -0.04368   -0.01019   -0.00495
AFIX  13
H1    2    0.315110    0.307066    0.665803    11.00000   -1.20000
AFIX   0
PART 1
C1    1    0.424276    0.501400    0.599220    10.52038    0.12775    0.12875 =
         0.13037   -0.02914   -0.04436   -0.02254
AFIX  23
H1A   2    0.398657    0.453852    0.547264    10.52038   -1.20000
H1B   2    0.479558    0.482858    0.596284    10.52038   -1.20000
AFIX   0
PART 0
PART 2
C1A   1    0.351183    0.592985    0.669275    10.47962    0.11217    0.12948 =
         0.11197   -0.03351   -0.02419   -0.03187
AFIX  23
H1AA  2    0.331753    0.635783    0.726905    10.47962   -1.20000
H1AB  2    0.307480    0.575503    0.627488    10.47962   -1.20000
AFIX   0
PART 0
C2    1    0.391134    0.458619    0.693286    11.00000    0.11563    0.11482 =
         0.15608   -0.02064   -0.04991   -0.03667
PART 1
AFIX  23
H2AA  2    0.431085    0.473159    0.740843    10.52038   -1.20000
H2AB  2    0.349110    0.521752    0.707995    10.52038   -1.20000
AFIX  23
PART 0
PART 2
H2BC  2    0.430936    0.449206    0.644936    10.47962   -1.20000
H2BD  2    0.418700    0.478004    0.751922    10.47962   -1.20000
AFIX   0
PART 0
C3    1    0.419083    0.211056    0.674824    11.00000    0.06200    0.12153 =
         0.18249   -0.01789    0.04103    0.01587
AFIX 137
H3A   2    0.430984    0.224709    0.608809    11.00000   -1.50000
H3B   2    0.397802    0.120373    0.683695    11.00000   -1.50000
H3C   2    0.465618    0.220252    0.711837    11.00000   -1.50000
AFIX   0
C4    1    0.336367    0.292119    0.806488    11.00000    0.11167    0.11731 =
         0.11671   -0.04912   -0.03056    0.01012
AFIX  33
H4A   2    0.317208    0.199483    0.812619    11.00000   -1.50000
H4B   2    0.379911    0.304796    0.848179    11.00000   -1.50000
H4C   2    0.296066    0.356147    0.823151    11.00000   -1.50000
AFIX   0

BR2   3    0.359475   -0.071515    0.333993    11.00000    0.08675    0.05702 =
         0.06915    0.00473   -0.00024    0.00225
N2    4    0.380871    0.164013    0.170571    11.00000    0.06962    0.03236 =
         0.06218   -0.00473   -0.00007   -0.00498
AFIX  13
H2    2    0.382740    0.063514    0.162900    11.00000   -1.20000
AFIX   0
C5    1    0.363028    0.126570    0.345426    11.00000    0.10563    0.05167 =
         0.06146   -0.01795    0.01720   -0.01036
AFIX  23
H5A   2    0.330427    0.155721    0.397951    11.00000   -1.20000
H5B   2    0.415799    0.155647    0.358750    11.00000   -1.20000
AFIX   0
C6    1    0.335266    0.193673    0.254660    11.00000    0.09157    0.03901 =
         0.09514   -0.00665    0.02849    0.00511
AFIX  23
H6A   2    0.282253    0.164452    0.243031    11.00000   -1.20000
H6B   2    0.334525    0.292863    0.264077    11.00000   -1.20000
AFIX   0
C7    1    0.461426    0.214219    0.178122    11.00000    0.06352    0.09152 =
         0.10532   -0.02362    0.01681   -0.01989
AFIX 137
H7A   2    0.461199    0.309772    0.196228    11.00000   -1.50000
H7B   2    0.486895    0.204244    0.117802    11.00000   -1.50000
H7C   2    0.488637    0.161334    0.225253    11.00000   -1.50000
AFIX   0
C8    1    0.346519    0.223561    0.082039    11.00000    0.14948    0.04860 =
         0.07895    0.00797   -0.02417   -0.01768
AFIX 137
H8A   2    0.350725    0.322349    0.083803    11.00000   -1.50000
H8B   2    0.292819    0.197812    0.077777    11.00000   -1.50000
H8C   2    0.373945    0.188773    0.027667    11.00000   -1.50000
AFIX   0
HKLF 4

REM  a21020205a1185_a.res in P2(1)2(1)2(1)
REM R1 =  0.0406 for    4608 Fo > 4sig(Fo)  and  0.0417 for all    4747 data
REM    194 parameters refined using     70 restraints

END

WGHT      0.0728      1.3291

REM Highest difference peak  1.328,  deepest hole -0.669,  1-sigma level  0.156
Q1    1   0.0840  0.2846  0.5188  11.00000  0.05    1.33
Q2    1   0.1993  0.2803  0.5195  11.00000  0.05    1.14
Q3    1  -0.0290  0.1261  0.5804  11.00000  0.05    0.97
Q4    1   0.1415  0.3853  0.5021  11.00000  0.05    0.90
Q5    1   0.3950  0.4804  0.6267  11.00000  0.05    0.82
Q6    1   0.0814  0.1256  0.5821  11.00000  0.05    0.80
Q7    1   0.0376  0.2332  0.5581  11.00000  0.05    0.78
Q8    1   0.0992  0.4057  0.6786  11.00000  0.05    0.77
Q9    1   0.2990  0.1072  0.5765  11.00000  0.05    0.77
Q10   1   0.4253 -0.0791  0.3351  11.00000  0.05    0.73
Q11   1   0.1987  0.4461  0.4548  11.00000  0.05    0.70
Q12   1   0.0711  0.1556  0.3584  11.00000  0.05    0.67
Q13   1   0.3159  0.4283  0.4585  11.00000  0.05    0.65
Q14   1   0.2400  0.2222  0.5528  11.00000  0.05    0.64
Q15   1  -0.0097  0.4574  0.4671  11.00000  0.05    0.63
Q16   1   0.1368  0.1681  0.5224  11.00000  0.05    0.62
Q17   1   0.0282  0.0162  0.5806  11.00000  0.05    0.62
Q18   1   0.1858  0.0965  0.5761  11.00000  0.05    0.62
Q19   1   0.2449  0.5122  0.4770  11.00000  0.05    0.60
;
_shelx_res_checksum              77219
_olex2_submission_special_instructions 'No special instructions were received'
####################################################################### 
# 
# This file contains crystal structure data downloaded from the 
# Cambridge Structural Database (CSD) hosted by the Cambridge 
# Crystallographic Data Centre (CCDC).
# 
# Full information about CCDC data access policies and citation 
# guidelines are available at http://www.ccdc.cam.ac.uk/access/V1 
# 
# Audit and citation data items may have been added by the CCDC. 
# Please retain this information to preserve the provenance of 
# this file and to allow appropriate attribution of the data. 
# 
#######################################################################

data_pm21n
_database_code_depnum_ccdc_archive 'CCDC 2222446'
loop_
_audit_author_name
_audit_author_address
'Zhao Bingqing'
;Sun YatSen University
China
;
_audit_update_record             
;
2022-11-27 deposited with the CCDC.	2023-05-01 downloaded from the CCDC.
;
_audit_creation_date             2022-10-21
_audit_creation_method           
;
Olex2 1.5-beta
(compiled 2021.10.07 svn.r9718050b for OlexSys, GUI svn.r5381)
;
_shelx_SHELXL_version_number     2014/7
_chemical_name_common            ?
_chemical_name_systematic        ?
_chemical_formula_moiety         'Br6 Te, 2(C4 H11 Br N)'
_chemical_formula_sum            'C8 H22 Br8 N2 Te'
_chemical_formula_weight         913.15
_chemical_absolute_configuration ?
_chemical_melting_point          ?
loop_
_atom_type_symbol
_atom_type_description
_atom_type_scat_dispersion_real
_atom_type_scat_dispersion_imag
_atom_type_scat_source
C C 0.0140 0.0070 'International Tables Vol C Tables 4.2.6.8 and 6.1.1.4'
H H 0.0000 0.0000 'International Tables Vol C Tables 4.2.6.8 and 6.1.1.4'
Br Br -0.9500 1.0410 'International Tables Vol C Tables 4.2.6.8 and 6.1.1.4'
N N 0.0240 0.0130 'International Tables Vol C Tables 4.2.6.8 and 6.1.1.4'
Te Te 0.1820 5.3580 'International Tables Vol C Tables 4.2.6.8 and 6.1.1.4'

_shelx_space_group_comment       
;
The symmetry employed for this shelxl refinement is uniquely defined
by the following loop, which should always be used as a source of
symmetry information in preference to the above space-group names.
They are only intended as comments.
;
_space_group_crystal_system      orthorhombic
_space_group_IT_number           31
_space_group_name_H-M_alt        'P m 21 n'
_space_group_name_Hall           'P -2ab -2'
loop_
_space_group_symop_operation_xyz
'x, y, z'
'x+1/2, y+1/2, -z'
'-x, y, z'
'-x+1/2, y+1/2, -z'

_cell_length_a                   8.7336(8)
_cell_length_b                   9.8400(8)
_cell_length_c                   13.8013(10)
_cell_angle_alpha                90
_cell_angle_beta                 90
_cell_angle_gamma                90
_cell_volume                     1186.06(17)
_cell_formula_units_Z            2
_cell_measurement_reflns_used    8396
_cell_measurement_temperature    325.00
_cell_measurement_theta_max      44.40
_cell_measurement_theta_min      2.78
_shelx_estimated_absorpt_T_max   ?
_shelx_estimated_absorpt_T_min   ?
_exptl_absorpt_coefficient_mu    17.625
_exptl_absorpt_correction_T_max  ?
_exptl_absorpt_correction_T_min  ?
_exptl_absorpt_correction_type   none
_exptl_absorpt_process_details   ?
_exptl_absorpt_special_details   ?
_exptl_crystal_colour            ?
_exptl_crystal_density_diffrn    2.557
_exptl_crystal_density_meas      ?
_exptl_crystal_density_method    ?
_exptl_crystal_description       block
_exptl_crystal_F_000             832
_exptl_crystal_size_max          ?
_exptl_crystal_size_mid          ?
_exptl_crystal_size_min          ?
_exptl_transmission_factor_max   ?
_exptl_transmission_factor_min   ?
_diffrn_reflns_av_R_equivalents  0.0540
_diffrn_reflns_av_unetI/netI     0.0392
_diffrn_reflns_Laue_measured_fraction_full 0.993
_diffrn_reflns_Laue_measured_fraction_max 0.992
_diffrn_reflns_limit_h_max       11
_diffrn_reflns_limit_h_min       -10
_diffrn_reflns_limit_k_max       12
_diffrn_reflns_limit_k_min       -12
_diffrn_reflns_limit_l_max       17
_diffrn_reflns_limit_l_min       -13
_diffrn_reflns_number            16526
_diffrn_reflns_point_group_measured_fraction_full 0.990
_diffrn_reflns_point_group_measured_fraction_max 0.983
_diffrn_reflns_theta_full        53.594
_diffrn_reflns_theta_max         59.560
_diffrn_reflns_theta_min         2.785
_diffrn_ambient_temperature      325.00
_diffrn_detector_area_resol_mean ?
_diffrn_measured_fraction_theta_full 0.993
_diffrn_measured_fraction_theta_max 0.992
_diffrn_measurement_device_type  'Bruker APEX-II CCD'
_diffrn_measurement_method       '\f and \w scans'
_diffrn_radiation_type           GaK\a
_diffrn_radiation_wavelength     1.34138
_diffrn_source                   ?
_reflns_Friedel_coverage         0.873
_reflns_Friedel_fraction_full    0.988
_reflns_Friedel_fraction_max     0.973
_reflns_number_gt                1459
_reflns_number_total             2764
_reflns_special_details          
;
 Reflections were merged by SHELXL according to the crystal
 class for the calculation of statistics and refinement.
 
 _reflns_Friedel_fraction is defined as the number of unique
 Friedel pairs measured divided by the number that would be
 possible theoretically, ignoring centric projections and
 systematic absences.
;
_reflns_threshold_expression     'I > 2\s(I)'
_computing_cell_refinement       ?
_computing_data_collection       ?
_computing_data_reduction        ?
_computing_molecular_graphics    'Olex2 1.5-beta (Dolomanov et al., 2009)'
_computing_publication_material  'Olex2 1.5-beta (Dolomanov et al., 2009)'
_computing_structure_refinement  'SHELXL 2014/7 (Sheldrick, 2015)'
_computing_structure_solution    'olex2.solve 1.5-beta (Bourhis et al., 2015)'
_refine_diff_density_max         1.281
_refine_diff_density_min         -0.899
_refine_diff_density_rms         0.171
_refine_ls_abs_structure_details 
;
 Classical Flack method preferred over Parsons because s.u. lower.
;
_refine_ls_abs_structure_Flack   0.02(3)
_refine_ls_extinction_coef       .
_refine_ls_extinction_method     none
_refine_ls_goodness_of_fit_ref   0.993
_refine_ls_hydrogen_treatment    constr
_refine_ls_matrix_type           full
_refine_ls_number_parameters     115
_refine_ls_number_reflns         2764
_refine_ls_number_restraints     107
_refine_ls_R_factor_all          0.1150
_refine_ls_R_factor_gt           0.0823
_refine_ls_restrained_S_all      0.982
_refine_ls_shift/su_max          0.000
_refine_ls_shift/su_mean         0.000
_refine_ls_structure_factor_coef Fsqd
_refine_ls_weighting_details     
'w=1/[\s^2^(Fo^2^)+(0.2000P)^2^] where P=(Fo^2^+2Fc^2^)/3'
_refine_ls_weighting_scheme      calc
_refine_ls_wR_factor_gt          0.2450
_refine_ls_wR_factor_ref         0.2933
_refine_special_details          ?
_olex2_refinement_description    
;
1. Fixed Uiso
 At 1.2 times of:
  All C(H,H) groups, All N(H) groups
 At 1.5 times of:
  All C(H,H,H) groups
2. Restrained distances
 N2-C6 = N2-C8 = N2-C7
 1.5 with sigma of 0.02
 C1-N1
 2.52 with sigma of 0.02
 C4-C3 = C4-C2 = C3-C2
 2.52 with sigma of 0.02
 N1-C4 = N1-C3 = N1-C2
 1.5 with sigma of 0.02
3. Uiso/Uaniso restraints and constraints
Br2 \\sim N2 \\sim C5 \\sim C6 \\sim C7 \\sim C8: within 2A with sigma of 0.04
and sigma for terminal atoms of 0.08 within 2A
Uanis(C5) \\sim Ueq, Uanis(Br2) \\sim Ueq, Uanis(C6) \\sim Ueq, Uanis(N2) \\sim
Ueq, Uanis(C8) \\sim Ueq, Uanis(C7) \\sim Ueq: with sigma of 0.04 and sigma for
terminal atoms of 0.08
Uanis(Br1) \\sim Ueq, Uanis(C1) \\sim Ueq, Uanis(C2) \\sim Ueq, Uanis(N1) \\sim
Ueq, Uanis(C4) \\sim Ueq, Uanis(C3) \\sim Ueq: with sigma of 0.02 and sigma for
terminal atoms of 0.04
Uanis(N1) = Uanis(Br1) = Uanis(C1) = Uanis(C2) = Uanis(C4) = Uanis(C3)
4. Others
 Fixed Sof: Br1(0.5) N1(0.5) H1(0.5) C1(0.5) H1a(0.5) H1b(0.5) C2(0.5)
 H2a(0.5) H2b(0.5) C3(0.5) H3a(0.5) H3b(0.5) H3c(0.5) C4(0.5) H4a(0.5) H4b(0.5)
 H4c(0.5) Br2(0.5) N2(0.5) H2(0.5) C5(0.5) H5a(0.5) H5b(0.5) C6(0.5) H6a(0.5)
 H6b(0.5) C7(0.5) H7a(0.5) H7b(0.5) H7c(0.5) C8(0.5) H8a(0.5) H8b(0.5) H8c(0.5)
5.a Ternary CH refined with riding coordinates:
 N1(H1), N2(H2)
5.b Secondary CH2 refined with riding coordinates:
 C1(H1a,H1b), C2(H2a,H2b), C5(H5a,H5b), C6(H6a,H6b)
5.c Me refined with riding coordinates:
 C3(H3a,H3b,H3c), C4(H4a,H4b,H4c), C7(H7a,H7b,H7c), C8(H8a,H8b,H8c)
;
_atom_sites_solution_hydrogens   geom
_atom_sites_solution_primary     iterative
_atom_sites_solution_secondary   ?
loop_
_atom_site_label
_atom_site_type_symbol
_atom_site_fract_x
_atom_site_fract_y
_atom_site_fract_z
_atom_site_U_iso_or_equiv
_atom_site_adp_type
_atom_site_occupancy
_atom_site_site_symmetry_order
_atom_site_calc_flag
_atom_site_refinement_flags_posn
_atom_site_refinement_flags_adp
_atom_site_refinement_flags_occupancy
_atom_site_disorder_assembly
_atom_site_disorder_group
Te1 Te 0.5000 0.9117(2) 0.74069(16) 0.1303(8) Uani 1 2 d S T P . .
Br3 Br 0.5000 0.7909(4) 0.5680(3) 0.1394(13) Uani 1 2 d S T P . .
Br4 Br 0.7232(3) 1.0851(3) 0.6776(2) 0.1416(10) Uani 1 1 d . . . . .
Br5 Br 0.5000 1.0450(9) 0.9136(4) 0.204(3) Uani 1 2 d S T P . .
Br6 Br 0.2879(6) 0.7413(6) 0.8041(4) 0.2020(19) Uani 1 1 d . . . . .
Br1 Br 0.530(4) 0.916(2) 0.1858(12) 0.314(10) Uani 0.5 1 d . U P A -1
N1 N 0.537(13) 0.536(8) 0.040(5) 0.314(10) Uani 0.5 1 d D U P A -1
H1 H 0.4508 0.5563 -0.0028 0.377 Uiso 0.5 1 calc R U P A -1
C1 C 0.559(17) 0.789(8) 0.073(11) 0.314(10) Uani 0.5 1 d D U P A -1
H1A H 0.4885 0.8109 0.0210 0.377 Uiso 0.5 1 calc R U P A -1
H1B H 0.6632 0.7956 0.0481 0.377 Uiso 0.5 1 calc R U P A -1
C2 C 0.53(2) 0.645(8) 0.114(7) 0.314(10) Uani 0.5 1 d D U P A -1
H2A H 0.6009 0.6263 0.1647 0.377 Uiso 0.5 1 calc R U P A -1
H2B H 0.4263 0.6441 0.1422 0.377 Uiso 0.5 1 calc R U P A -1
C3 C 0.672(15) 0.541(15) -0.027(7) 0.314(10) Uani 0.5 1 d D U P A -1
H3A H 0.6673 0.4663 -0.0712 0.471 Uiso 0.5 1 calc R U P A -1
H3B H 0.6712 0.6251 -0.0622 0.471 Uiso 0.5 1 calc R U P A -1
H3C H 0.7651 0.5353 0.0104 0.471 Uiso 0.5 1 calc R U P A -1
C4 C 0.50(3) 0.395(9) 0.076(8) 0.314(10) Uani 0.5 1 d D U P A -1
H4A H 0.5111 0.3314 0.0237 0.471 Uiso 0.5 1 calc R U P A -1
H4B H 0.5730 0.3708 0.1266 0.471 Uiso 0.5 1 calc R U P A -1
H4C H 0.3996 0.3922 0.1015 0.471 Uiso 0.5 1 calc R U P A -1
Br2 Br 0.498(3) 0.1218(7) 0.4292(4) 0.180(3) Uani 0.5 1 d . U P B -1
N2 N 0.518(6) 0.365(4) 0.591(3) 0.152(12) Uani 0.5 1 d D U P B -1
H2 H 0.5218 0.2673 0.6032 0.182 Uiso 0.5 1 calc R U P B -1
C5 C 0.531(12) 0.324(7) 0.417(5) 0.17(2) Uani 0.5 1 d . U P B -1
H5A H 0.6390 0.3452 0.4234 0.210 Uiso 0.5 1 calc R U P B -1
H5B H 0.4969 0.3553 0.3538 0.210 Uiso 0.5 1 calc R U P B -1
C6 C 0.437(7) 0.399(8) 0.499(4) 0.164(16) Uani 0.5 1 d D U P B -1
H6A H 0.4362 0.4969 0.4887 0.197 Uiso 0.5 1 calc R U P B -1
H6B H 0.3319 0.3672 0.5011 0.197 Uiso 0.5 1 calc R U P B -1
C7 C 0.431(8) 0.441(6) 0.670(5) 0.19(3) Uani 0.5 1 d D U P B -1
H7A H 0.4771 0.4233 0.7314 0.281 Uiso 0.5 1 calc R U P B -1
H7B H 0.4334 0.5366 0.6565 0.281 Uiso 0.5 1 calc R U P B -1
H7C H 0.3263 0.4102 0.6705 0.281 Uiso 0.5 1 calc R U P B -1
C8 C 0.675(6) 0.428(8) 0.586(3) 0.17(2) Uani 0.5 1 d D U P B -1
H8A H 0.7304 0.4080 0.6444 0.259 Uiso 0.5 1 calc R U P B -1
H8B H 0.7292 0.3917 0.5314 0.259 Uiso 0.5 1 calc R U P B -1
H8C H 0.6656 0.5249 0.5790 0.259 Uiso 0.5 1 calc R U P B -1

loop_
_atom_site_aniso_label
_atom_site_aniso_U_11
_atom_site_aniso_U_22
_atom_site_aniso_U_33
_atom_site_aniso_U_23
_atom_site_aniso_U_13
_atom_site_aniso_U_12
Te1 0.1522(16) 0.1080(12) 0.1308(13) 0.0171(10) 0.000 0.000
Br3 0.163(3) 0.0959(18) 0.160(3) 0.0019(18) 0.000 0.000
Br4 0.1464(18) 0.1130(16) 0.165(2) 0.0062(14) -0.0044(15) -0.0101(14)
Br5 0.272(7) 0.211(6) 0.128(3) -0.002(3) 0.000 0.000
Br6 0.218(4) 0.167(4) 0.221(4) 0.045(3) 0.041(3) -0.048(3)
Br1 0.303(18) 0.335(13) 0.304(12) -0.025(10) -0.045(12) 0.002(12)
N1 0.303(18) 0.335(13) 0.304(12) -0.025(10) -0.045(12) 0.002(12)
C1 0.303(18) 0.335(13) 0.304(12) -0.025(10) -0.045(12) 0.002(12)
C2 0.303(18) 0.335(13) 0.304(12) -0.025(10) -0.045(12) 0.002(12)
C3 0.303(18) 0.335(13) 0.304(12) -0.025(10) -0.045(12) 0.002(12)
C4 0.303(18) 0.335(13) 0.304(12) -0.025(10) -0.045(12) 0.002(12)
Br2 0.225(6) 0.149(4) 0.166(3) -0.010(3) 0.006(13) 0.058(10)
N2 0.15(3) 0.14(2) 0.17(2) -0.023(19) 0.03(3) 0.02(3)
C5 0.18(5) 0.17(3) 0.18(3) 0.02(3) 0.00(3) 0.00(3)
C6 0.17(3) 0.16(3) 0.16(3) 0.01(3) 0.01(2) 0.03(3)
C7 0.20(5) 0.13(4) 0.23(5) 0.01(4) 0.06(4) -0.05(3)
C8 0.20(4) 0.21(5) 0.11(2) 0.01(3) 0.04(3) -0.08(4)

_geom_special_details            
;
 All esds (except the esd in the dihedral angle between two l.s. planes)
 are estimated using the full covariance matrix.  The cell esds are taken
 into account individually in the estimation of esds in distances, angles
 and torsion angles; correlations between esds in cell parameters are only
 used when they are defined by crystal symmetry.  An approximate (isotropic)
 treatment of cell esds is used for estimating esds involving l.s. planes.
;
loop_
_geom_bond_atom_site_label_1
_geom_bond_atom_site_label_2
_geom_bond_distance
_geom_bond_site_symmetry_2
_geom_bond_publ_flag
Te1 Br3 2.664(5) . ?
Te1 Br4 2.734(3) . ?
Te1 Br4 2.734(3) 3_655 ?
Te1 Br5 2.724(7) . ?
Te1 Br6 2.647(4) . ?
Te1 Br6 2.647(4) 3_655 ?
Br1 C1 2.01(13) . ?
N1 H1 0.9800 . ?
N1 C2 1.48(3) . ?
N1 C3 1.50(3) . ?
N1 C4 1.51(3) . ?
C1 H1A 0.9700 . ?
C1 H1B 0.9700 . ?
C1 C2 1.55(12) . ?
C2 H2A 0.9700 . ?
C2 H2B 0.9700 . ?
C3 H3A 0.9600 . ?
C3 H3B 0.9600 . ?
C3 H3C 0.9600 . ?
C4 H4A 0.9600 . ?
C4 H4B 0.9600 . ?
C4 H4C 0.9600 . ?
Br2 C5 2.02(7) . ?
N2 H2 0.9800 . ?
N2 C6 1.49(3) . ?
N2 C7 1.52(3) . ?
N2 C8 1.51(3) . ?
C5 H5A 0.9700 . ?
C5 H5B 0.9700 . ?
C5 C6 1.59(10) . ?
C6 H6A 0.9700 . ?
C6 H6B 0.9700 . ?
C7 H7A 0.9600 . ?
C7 H7B 0.9600 . ?
C7 H7C 0.9600 . ?
C8 H8A 0.9600 . ?
C8 H8B 0.9600 . ?
C8 H8C 0.9600 . ?

loop_
_geom_angle_atom_site_label_1
_geom_angle_atom_site_label_2
_geom_angle_atom_site_label_3
_geom_angle
_geom_angle_site_symmetry_1
_geom_angle_site_symmetry_3
_geom_angle_publ_flag
Br3 Te1 Br4 89.63(10) . 3_655 ?
Br3 Te1 Br4 89.63(10) . . ?
Br3 Te1 Br5 177.7(2) . . ?
Br4 Te1 Br4 90.99(15) . 3_655 ?
Br5 Te1 Br4 88.77(14) . 3_655 ?
Br5 Te1 Br4 88.77(14) . . ?
Br6 Te1 Br3 90.77(16) 3_655 . ?
Br6 Te1 Br3 90.77(16) . . ?
Br6 Te1 Br4 90.10(15) 3_655 . ?
Br6 Te1 Br4 178.84(16) 3_655 3_655 ?
Br6 Te1 Br4 90.10(15) . 3_655 ?
Br6 Te1 Br4 178.84(16) . . ?
Br6 Te1 Br5 90.86(19) . . ?
Br6 Te1 Br5 90.86(19) 3_655 . ?
Br6 Te1 Br6 88.8(3) . 3_655 ?
C2 N1 H1 103.1 . . ?
C2 N1 C3 116(3) . . ?
C2 N1 C4 116(3) . . ?
C3 N1 H1 103.1 . . ?
C3 N1 C4 113(3) . . ?
C4 N1 H1 103.1 . . ?
Br1 C1 H1A 110.7 . . ?
Br1 C1 H1B 110.7 . . ?
H1A C1 H1B 108.8 . . ?
C2 C1 Br1 105(9) . . ?
C2 C1 H1A 110.7 . . ?
C2 C1 H1B 110.7 . . ?
N1 C2 C1 114(7) . . ?
N1 C2 H2A 108.8 . . ?
N1 C2 H2B 108.8 . . ?
C1 C2 H2A 108.8 . . ?
C1 C2 H2B 108.8 . . ?
H2A C2 H2B 107.7 . . ?
N1 C3 H3A 109.5 . . ?
N1 C3 H3B 109.5 . . ?
N1 C3 H3C 109.5 . . ?
H3A C3 H3B 109.5 . . ?
H3A C3 H3C 109.5 . . ?
H3B C3 H3C 109.5 . . ?
N1 C4 H4A 109.5 . . ?
N1 C4 H4B 109.5 . . ?
N1 C4 H4C 109.5 . . ?
H4A C4 H4B 109.5 . . ?
H4A C4 H4C 109.5 . . ?
H4B C4 H4C 109.5 . . ?
C6 N2 H2 112.4 . . ?
C6 N2 C7 105(5) . . ?
C6 N2 C8 107(5) . . ?
C7 N2 H2 112.4 . . ?
C8 N2 H2 112.4 . . ?
C8 N2 C7 107(5) . . ?
Br2 C5 H5A 109.9 . . ?
Br2 C5 H5B 109.9 . . ?
H5A C5 H5B 108.3 . . ?
C6 C5 Br2 109(5) . . ?
C6 C5 H5A 109.9 . . ?
C6 C5 H5B 109.9 . . ?
N2 C6 C5 105(5) . . ?
N2 C6 H6A 110.7 . . ?
N2 C6 H6B 110.7 . . ?
C5 C6 H6A 110.7 . . ?
C5 C6 H6B 110.7 . . ?
H6A C6 H6B 108.8 . . ?
N2 C7 H7A 109.5 . . ?
N2 C7 H7B 109.5 . . ?
N2 C7 H7C 109.5 . . ?
H7A C7 H7B 109.5 . . ?
H7A C7 H7C 109.5 . . ?
H7B C7 H7C 109.5 . . ?
N2 C8 H8A 109.5 . . ?
N2 C8 H8B 109.5 . . ?
N2 C8 H8C 109.5 . . ?
H8A C8 H8B 109.5 . . ?
H8A C8 H8C 109.5 . . ?
H8B C8 H8C 109.5 . . ?

loop_
_geom_torsion_atom_site_label_1
_geom_torsion_atom_site_label_2
_geom_torsion_atom_site_label_3
_geom_torsion_atom_site_label_4
_geom_torsion
_geom_torsion_site_symmetry_1
_geom_torsion_site_symmetry_2
_geom_torsion_site_symmetry_3
_geom_torsion_site_symmetry_4
_geom_torsion_publ_flag
Br1 C1 C2 N1 178(8) . . . . ?
C3 N1 C2 C1 46(16) . . . . ?
C4 N1 C2 C1 -178(15) . . . . ?
Br2 C5 C6 N2 70(7) . . . . ?
C7 N2 C6 C5 178(5) . . . . ?
C8 N2 C6 C5 65(7) . . . . ?

_shelx_res_file                  
;
    pm21n.res created by SHELXL-2014/7

TITL b22083107a0110_0ma_a.res in Pmn2(1)
REM transformed to space group : Pm21n:a-cb
REM Old TITL B22083107A0110_0ma in Pmn2(1)
REM SHELXT solution in Pmn2(1)
REM R1 0.191, Rweak 0.023, Alpha 0.001, Orientation as input
REM Flack x = 0.322 ( 0.017 ) from Parsons' quotients
REM Formula found by SHELXT: N3 Br7 Te
CELL 1.34138 8.7336 9.84 13.8013 90 90 90
ZERR 2 0.0008 0.0008 0.001 0 0 0
LATT -1
SYMM 0.5+X,0.5+Y,-Z
SYMM -X,+Y,+Z
SYMM 0.5-X,0.5+Y,-Z
SFAC C H Br N Te
DISP Br -0.95 1.041 8189.118
DISP C 0.014 0.007 57.1
DISP H 0 0 0.6
DISP N 0.024 0.013 109.9
DISP Te 0.182 5.358 38321.899
UNIT 16 44 16 4 2
DFIX 1.5 N2 C6 N2 C8 N2 C7
DFIX 2.52 C1 N1
DFIX 2.52 C4 C3 C4 C2 C3 C2
DFIX 1.5 N1 C4 N1 C3 N1 C2
SIMU Br2 > C8
ISOR 0.04 0.08 C5 Br2 C6 N2 C8 C7
ISOR 0.02 0.04 Br1 C1 C2 N1 C4 C3
EADP N1 Br1 C1 C2 C4 C3

L.S. 20
PLAN  10
TEMP 29.85
CONF
CONN 24 N1
CONN 24 C1
CONN 24 Br1
CONN 24 C2
CONN 24 C4
list 4
MORE -1
BOND $H
fmap 2
acta
OMIT 3 -1 0
OMIT 0 1 7
OMIT 0 -5 7
OMIT 2 -3 6
OMIT 0 0 5
OMIT 2 0 1
OMIT 0 5 7
OMIT 2 3 6
OMIT 4 0 3
OMIT 0 -1 7
OMIT 3 0 1
OMIT 1 -3 11
REM <olex2.extras>
REM <HklSrc "%.\\Pm21n.hkl">
REM </olex2.extras>

WGHT    0.200000
FVAR       0.13773
TE1   5    0.500000    0.911669    0.740687    10.50000    0.15219    0.10800 =
         0.13077    0.01712    0.00000    0.00000
BR3   3    0.500000    0.790863    0.567966    10.50000    0.16277    0.09590 =
         0.15960    0.00188    0.00000    0.00000
BR4   3    0.723242    1.085140    0.677568    11.00000    0.14638    0.11298 =
         0.16535    0.00618   -0.00440   -0.01010
BR5   3    0.500000    1.044976    0.913641    10.50000    0.27232    0.21108 =
         0.12759   -0.00225    0.00000    0.00000
BR6   3    0.287917    0.741311    0.804148    11.00000    0.21776    0.16736 =
         0.22091    0.04469    0.04120   -0.04805
PART -1
BR1   3    0.529883    0.915521    0.185828    10.50000    0.30349    0.33499 =
         0.30434   -0.02482   -0.04451    0.00230
N1    4    0.537210    0.536393    0.040244    10.50000    0.30349    0.33499 =
         0.30434   -0.02482   -0.04451    0.00230
AFIX  13
H1    2    0.450765    0.556284   -0.002751    10.50000   -1.20000
AFIX   0
C1    1    0.559493    0.789293    0.072854    10.50000    0.30349    0.33499 =
         0.30434   -0.02482   -0.04451    0.00230
AFIX  23
H1A   2    0.488519    0.810941    0.021044    10.50000   -1.20000
H1B   2    0.663180    0.795627    0.048074    10.50000   -1.20000
AFIX   0
C2    1    0.527719    0.645282    0.113596    10.50000    0.30349    0.33499 =
         0.30434   -0.02482   -0.04451    0.00230
AFIX  23
H2A   2    0.600895    0.626305    0.164708    10.50000   -1.20000
H2B   2    0.426282    0.644132    0.142208    10.50000   -1.20000
AFIX   0
C3    1    0.672370    0.541241   -0.026700    10.50000    0.30349    0.33499 =
         0.30434   -0.02482   -0.04451    0.00230
AFIX  33
H3A   2    0.667337    0.466349   -0.071164    10.50000   -1.50000
H3B   2    0.671192    0.625132   -0.062202    10.50000   -1.50000
H3C   2    0.765097    0.535347    0.010416    10.50000   -1.50000
AFIX   0
C4    1    0.502053    0.394809    0.076291    10.50000    0.30349    0.33499 =
         0.30434   -0.02482   -0.04451    0.00230
AFIX  33
H4A   2    0.511147    0.331433    0.023722    10.50000   -1.50000
H4B   2    0.573040    0.370841    0.126576    10.50000   -1.50000
H4C   2    0.399636    0.392191    0.101481    10.50000   -1.50000
AFIX   0

BR2   3    0.497726    0.121829    0.429161    10.50000    0.22536    0.14857 =
         0.16635   -0.01034    0.00555    0.05779
N2    4    0.517906    0.365399    0.591304    10.50000    0.14516    0.14354 =
         0.16599   -0.02281    0.03232    0.01772
AFIX  13
H2    2    0.521810    0.267268    0.603173    10.50000   -1.20000
AFIX   0
C5    1    0.530914    0.324367    0.416993    10.50000    0.17849    0.16524 =
         0.18068    0.02237    0.00250    0.00494
AFIX  23
H5A   2    0.638998    0.345173    0.423444    10.50000   -1.20000
H5B   2    0.496946    0.355281    0.353812    10.50000   -1.20000
AFIX   0
C6    1    0.436803    0.399483    0.499419    10.50000    0.17339    0.15982 =
         0.15853    0.00900    0.01345    0.03244
AFIX  23
H6A   2    0.436224    0.496912    0.488731    10.50000   -1.20000
H6B   2    0.331909    0.367171    0.501138    10.50000   -1.20000
AFIX   0
C7    1    0.430670    0.440776    0.669602    10.50000    0.20337    0.13210 =
         0.22696    0.00840    0.06315   -0.05128
AFIX  33
H7A   2    0.477095    0.423278    0.731406    10.50000   -1.50000
H7B   2    0.433387    0.536553    0.656473    10.50000   -1.50000
H7C   2    0.326287    0.410227    0.670509    10.50000   -1.50000
AFIX   0
C8    1    0.675019    0.428176    0.586031    10.50000    0.19809    0.21003 =
         0.11086    0.00622    0.04328   -0.07581
AFIX  33
H8A   2    0.730378    0.407986    0.644375    10.50000   -1.50000
H8B   2    0.729183    0.391670    0.531386    10.50000   -1.50000
H8C   2    0.665610    0.524873    0.578973    10.50000   -1.50000
AFIX   0
HKLF 4

REM  b22083107a0110_0ma_a.res in Pmn2(1)
REM R1 =  0.0823 for    1459 Fo > 4sig(Fo)  and  0.1150 for all    2764 data
REM    115 parameters refined using    107 restraints

END

WGHT      0.2000      0.0000

REM Highest difference peak  1.281,  deepest hole -0.899,  1-sigma level  0.171
Q1    1   0.5000  0.3904 -0.0323  10.50000  0.05    1.28
Q2    1   0.5000  0.3658  0.7931  10.50000  0.05    0.95
Q3    1   0.5000  0.9035  0.3047  10.50000  0.05    0.78
Q4    1   0.5000  1.1067  1.0681  10.50000  0.05    0.45
Q5    1   0.5000  0.5230  0.1000  10.50000  0.05    0.43
Q6    1   0.5000  0.7834  0.3888  10.50000  0.05    0.40
Q7    1   0.5000  0.6546  0.5874  10.50000  0.05    0.40
Q8    1   0.5000  1.0468  0.6846  10.50000  0.05    0.37
Q9    1   0.5000  0.9004 -0.0127  10.50000  0.05    0.36
Q10   1   0.5519  0.7988  0.7994  11.00000  0.05    0.35
;
_shelx_res_checksum              23476
_olex2_submission_special_instructions 'No special instructions were received'
####################################################################### 
# 
# This file contains crystal structure data downloaded from the 
# Cambridge Structural Database (CSD) hosted by the Cambridge 
# Crystallographic Data Centre (CCDC).
# 
# Full information about CCDC data access policies and citation 
# guidelines are available at http://www.ccdc.cam.ac.uk/access/V1 
# 
# Audit and citation data items may have been added by the CCDC. 
# Please retain this information to preserve the provenance of 
# this file and to allow appropriate attribution of the data. 
# 
#######################################################################

data_a
_database_code_depnum_ccdc_archive 'CCDC 2222448'
loop_
_audit_author_name
_audit_author_address
'Zhao Bingqing'
;Sun YatSen University
China
;
_audit_update_record             
;
2022-11-27 deposited with the CCDC.	2023-05-01 downloaded from the CCDC.
;
_audit_creation_date             2022-10-21
_audit_creation_method           
;
Olex2 1.5-beta
(compiled 2021.10.07 svn.r9718050b for OlexSys, GUI svn.r5381)
;
_shelx_SHELXL_version_number     2014/7
_chemical_name_common            ?
_chemical_name_systematic        ?
_chemical_formula_moiety         'Br6 Sn, 2(C4 H11 Br N)'
_chemical_formula_sum            'C8 H22 Br8 N2 Sn'
_chemical_formula_weight         904.24
_chemical_absolute_configuration ?
_chemical_melting_point          ?
loop_
_atom_type_symbol
_atom_type_description
_atom_type_scat_dispersion_real
_atom_type_scat_dispersion_imag
_atom_type_scat_source
C C 0.0181 0.0091 'International Tables Vol C Tables 4.2.6.8 and 6.1.1.4'
H H 0.0000 0.0000 'International Tables Vol C Tables 4.2.6.8 and 6.1.1.4'
Br Br -0.6763 1.2805 'International Tables Vol C Tables 4.2.6.8 and 6.1.1.4'
N N 0.0311 0.0180 'International Tables Vol C Tables 4.2.6.8 and 6.1.1.4'
Sn Sn 0.0259 5.4591 'International Tables Vol C Tables 4.2.6.8 and 6.1.1.4'

_shelx_space_group_comment       
;
The symmetry employed for this shelxl refinement is uniquely defined
by the following loop, which should always be used as a source of
symmetry information in preference to the above space-group names.
They are only intended as comments.
;
_space_group_crystal_system      monoclinic
_space_group_IT_number           4
_space_group_name_H-M_alt        'P 1 21 1'
_space_group_name_Hall           'P 2yb'
loop_
_space_group_symop_operation_xyz
'x, y, z'
'-x, y+1/2, -z'

_cell_length_a                   8.7521(7)
_cell_length_b                   9.7104(6)
_cell_length_c                   14.0201(11)
_cell_angle_alpha                90
_cell_angle_beta                 94.430(8)
_cell_angle_gamma                90
_cell_volume                     1187.96(15)
_cell_formula_units_Z            2
_cell_measurement_reflns_used    6537
_cell_measurement_temperature    350(2)
_cell_measurement_theta_max      75.7060
_cell_measurement_theta_min      5.0590
_shelx_estimated_absorpt_T_max   ?
_shelx_estimated_absorpt_T_min   ?
_exptl_absorpt_coefficient_mu    24.257
_exptl_absorpt_correction_T_max  1.00000
_exptl_absorpt_correction_T_min  0.03947
_exptl_absorpt_correction_type   multi-scan
_exptl_absorpt_process_details   ?
_exptl_absorpt_special_details   ?
_exptl_crystal_colour            yellow
_exptl_crystal_density_diffrn    2.528
_exptl_crystal_density_meas      ?
_exptl_crystal_density_method    ?
_exptl_crystal_description       plate
_exptl_crystal_F_000             828
_exptl_crystal_size_max          0.22
_exptl_crystal_size_mid          0.11
_exptl_crystal_size_min          0.03
_exptl_transmission_factor_max   ?
_exptl_transmission_factor_min   ?
_diffrn_reflns_av_R_equivalents  ?
_diffrn_reflns_av_unetI/netI     0.0487
_diffrn_reflns_Laue_measured_fraction_full 1.000
_diffrn_reflns_Laue_measured_fraction_max 1.000
_diffrn_reflns_limit_h_max       10
_diffrn_reflns_limit_h_min       -10
_diffrn_reflns_limit_k_max       11
_diffrn_reflns_limit_k_min       -11
_diffrn_reflns_limit_l_max       16
_diffrn_reflns_limit_l_min       -16
_diffrn_reflns_number            4055
_diffrn_reflns_point_group_measured_fraction_full 1.000
_diffrn_reflns_point_group_measured_fraction_max 1.000
_diffrn_reflns_theta_full        67.684
_diffrn_reflns_theta_max         68.922
_diffrn_reflns_theta_min         3.162
_diffrn_ambient_temperature      350
_diffrn_detector_area_resol_mean ?
_diffrn_measured_fraction_theta_full 1.000
_diffrn_measured_fraction_theta_max 1.000
_diffrn_measurement_device_type  AtlasS2
_diffrn_measurement_method       ?
_diffrn_radiation_type           CuK\a
_diffrn_radiation_wavelength     1.54184
_diffrn_source                   ?
_reflns_Friedel_coverage         0.880
_reflns_Friedel_fraction_full    1.000
_reflns_Friedel_fraction_max     1.000
_reflns_number_gt                3408
_reflns_number_total             4055
_reflns_special_details          
;
 _reflns_Friedel_fraction is defined as the number of unique
 Friedel pairs measured divided by the number that would be
 possible theoretically, ignoring centric projections and
 systematic absences.
;
_reflns_threshold_expression     'I > 2\s(I)'
_computing_cell_refinement       ?
_computing_data_collection       ?
_computing_data_reduction        ?
_computing_molecular_graphics    'Olex2 1.5-beta (Dolomanov et al., 2009)'
_computing_publication_material  'Olex2 1.5-beta (Dolomanov et al., 2009)'
_computing_structure_refinement  'SHELXL 2014/7 (Sheldrick, 2015)'
_computing_structure_solution    'olex2.solve 1.5-beta (Bourhis et al., 2015)'
_refine_diff_density_max         2.526
_refine_diff_density_min         -1.142
_refine_diff_density_rms         0.244
_refine_ls_abs_structure_details 
;
 Flack x determined using 1066 quotients [(I+)-(I-)]/[(I+)+(I-)]
 (Parsons, Flack and Wagner, Acta Cryst. B69 (2013) 249-259).
;
_refine_ls_abs_structure_Flack   0.002(14)
_refine_ls_extinction_coef       .
_refine_ls_extinction_method     none
_refine_ls_goodness_of_fit_ref   1.066
_refine_ls_hydrogen_treatment    constr
_refine_ls_matrix_type           full
_refine_ls_number_parameters     232
_refine_ls_number_reflns         4055
_refine_ls_number_restraints     209
_refine_ls_R_factor_all          0.0885
_refine_ls_R_factor_gt           0.0796
_refine_ls_restrained_S_all      1.044
_refine_ls_shift/su_max          0.000
_refine_ls_shift/su_mean         0.000
_refine_ls_structure_factor_coef Fsqd
_refine_ls_weighting_details     
'w=1/[\s^2^(Fo^2^)+(0.1613P)^2^+3.3367P] where P=(Fo^2^+2Fc^2^)/3'
_refine_ls_weighting_scheme      calc
_refine_ls_wR_factor_gt          0.2463
_refine_ls_wR_factor_ref         0.2553
_refine_special_details          
;
 Refined as a 4-component twin.
;
_olex2_refinement_description    
;
1. Fixed Uiso
 At 1.2 times of:
  All C(H,H) groups, All N(H) groups
 At 1.5 times of:
  All C(H,H,H) groups
2. Restrained distances
 N1-C4 = N1-C2 = N1-C3
 1.5 with sigma of 0.01
 C2-C1
 1.53 with sigma of 0.02
 Br1-C1
 2.05 with sigma of 0.02
 C2A-C1A
 1.53 with sigma of 0.02
 Br1A-C1A
 2.05 with sigma of 0.02
 N2-C8 = N2-C7 = N2-C6
 1.5 with sigma of 0.02
 C6-C5
 1.53 with sigma of 0.02
 Br2-C5
 2.05 with sigma of 0.02
 C5-N2
 2.5 with sigma of 0.02
 N1A-C3A = N1A-C2A = N1A-C4A
 1.5 with sigma of 0.01
 C4-C2 \\sim C4-C3 \\sim C2-C3
 with sigma of 0.02
 C7-C8 \\sim C7-C6 \\sim C8-C6 \\sim N2-C5
 with sigma of 0.04
 C3A-C2A \\sim C3A-C4A \\sim C2A-C4A
 with sigma of 0.02
3. Uiso/Uaniso restraints and constraints
Br2 \\sim N2 \\sim C5 \\sim C6 \\sim C7 \\sim C8: within 2A with sigma of 0.02
and sigma for terminal atoms of 0.04 within 2A
Br1 \\sim N1 \\sim C1 \\sim C2 \\sim C3 \\sim C4 \\sim Br1A \\sim N1A \\sim C1A
\\sim C2A \\sim C3A \\sim C4A: within 2A with sigma of 0.02 and sigma for
terminal atoms of 0.04 within 2A
4. Others
 Sof(Br1A)=Sof(N1A)=Sof(H1Aa)=Sof(C1A)=Sof(H1Ab)=Sof(H1Ac)=Sof(C2A)=Sof(H2Aa)=
 Sof(H2Ab)=Sof(C3A)=Sof(H3Aa)=Sof(H3Ab)=Sof(H3Ac)=Sof(C4A)=Sof(H4Aa)=Sof(H4Ab)=
 Sof(H4Ac)=1-FVAR(1)
 Sof(Br1)=Sof(N1)=Sof(H1)=Sof(C1)=Sof(H1a)=Sof(H1b)=Sof(C2)=Sof(H2a)=Sof(H2b)=
 Sof(C3)=Sof(H3a)=Sof(H3b)=Sof(H3c)=Sof(C4)=Sof(H4a)=Sof(H4b)=Sof(H4c)=FVAR(1)
5.a Riding coordinates:
 C3(H3a,H3b,H3c), C7(H7a,H7b,H7c), C8(H8a,H8b,H8c)
5.b Ternary CH refined with riding coordinates:
 N1(H1), N1A(H1Aa), N2(H2)
5.c Secondary CH2 refined with riding coordinates:
 C1(H1a,H1b), C2(H2a,H2b), C1A(H1Ab,H1Ac), C2A(H2Aa,H2Ab), C5(H5a,H5b), C6(H6a,
 H6b)
5.d Me refined with riding coordinates:
 C4A(H4Aa,H4Ab,H4Ac)
5.e Idealised Me refined as rotating group:
 C4(H4a,H4b,H4c), C3A(H3Aa,H3Ab,H3Ac)
;
_atom_sites_solution_hydrogens   mixed
_atom_sites_solution_primary     iterative
_atom_sites_solution_secondary   ?
loop_
_atom_site_label
_atom_site_type_symbol
_atom_site_fract_x
_atom_site_fract_y
_atom_site_fract_z
_atom_site_U_iso_or_equiv
_atom_site_adp_type
_atom_site_occupancy
_atom_site_site_symmetry_order
_atom_site_calc_flag
_atom_site_refinement_flags_posn
_atom_site_refinement_flags_adp
_atom_site_refinement_flags_occupancy
_atom_site_disorder_assembly
_atom_site_disorder_group
Sn1 Sn 0.2748(2) 0.3500(2) 0.74160(13) 0.0658(5) Uani 1 1 d . . . . .
Br3 Br 0.2688(4) 0.2329(3) 0.5748(2) 0.0788(8) Uani 1 1 d . . . . .
Br4 Br 0.0555(4) 0.5147(4) 0.6784(3) 0.0837(9) Uani 1 1 d . . . . .
Br5 Br 0.0783(5) 0.1714(4) 0.7938(3) 0.0968(11) Uani 1 1 d . . . . .
Br6 Br 0.2781(6) 0.4758(6) 0.9065(3) 0.1114(14) Uani 1 1 d . . . . .
Br7 Br 0.4979(5) 0.1912(5) 0.8082(3) 0.0974(11) Uani 1 1 d . . . . .
Br8 Br 0.4807(4) 0.5219(4) 0.6891(3) 0.0853(9) Uani 1 1 d . . . . .
Br1 Br 0.740(6) 0.063(4) 0.577(3) 0.100(7) Uani 0.58(3) 1 d D U P A 1
N1 N 0.751(4) 0.303(8) 0.411(3) 0.085(7) Uani 0.58(3) 1 d D U P A 1
H1 H 0.7555 0.2027 0.4023 0.102 Uiso 0.58(3) 1 calc R U P A 1
C1 C 0.779(7) 0.271(4) 0.579(4) 0.088(10) Uani 0.58(3) 1 d D U P A 1
H1A H 0.7578 0.3096 0.6402 0.105 Uiso 0.58(3) 1 calc R U P A 1
H1B H 0.8843 0.2905 0.5672 0.105 Uiso 0.58(3) 1 calc R U P A 1
C2 C 0.670(5) 0.332(5) 0.499(3) 0.083(7) Uani 0.58(3) 1 d D U P A 1
H2A H 0.5704 0.2866 0.4960 0.099 Uiso 0.58(3) 1 calc R U P A 1
H2B H 0.6558 0.4298 0.5078 0.099 Uiso 0.58(3) 1 calc R U P A 1
C3 C 0.912(5) 0.356(6) 0.422(4) 0.088(11) Uani 0.58(3) 1 d D U P A 1
H3A H 0.9669 0.3244 0.3698 0.132 Uiso 0.58(3) 1 d R U P A 1
H3B H 0.9621 0.3230 0.4813 0.132 Uiso 0.58(3) 1 d R U P A 1
H3C H 0.9113 0.4551 0.4229 0.132 Uiso 0.58(3) 1 d R U P A 1
C4 C 0.666(6) 0.363(7) 0.324(3) 0.102(12) Uani 0.58(3) 1 d D U P A 1
H4A H 0.7044 0.4539 0.3125 0.153 Uiso 0.58(3) 1 calc R U P A 1
H4B H 0.5589 0.3682 0.3333 0.153 Uiso 0.58(3) 1 calc R U P A 1
H4C H 0.6806 0.3059 0.2692 0.153 Uiso 0.58(3) 1 calc R U P A 1
Br1A Br 0.755(8) 0.051(4) 0.560(4) 0.098(9) Uani 0.42(3) 1 d D U P A 2
N1A N 0.743(6) 0.297(11) 0.412(4) 0.085(8) Uani 0.42(3) 1 d D U P A 2
H1AA H 0.7299 0.1989 0.3965 0.102 Uiso 0.42(3) 1 calc R U P A 2
C1A C 0.727(10) 0.255(5) 0.587(6) 0.078(10) Uani 0.42(3) 1 d D U P A 2
H1AB H 0.6210 0.2844 0.5764 0.093 Uiso 0.42(3) 1 calc R U P A 2
H1AC H 0.7675 0.2808 0.6507 0.093 Uiso 0.42(3) 1 calc R U P A 2
C2A C 0.826(7) 0.309(7) 0.509(4) 0.087(8) Uani 0.42(3) 1 d D U P A 2
H2AA H 0.8524 0.4046 0.5220 0.104 Uiso 0.42(3) 1 calc R U P A 2
H2AB H 0.9207 0.2565 0.5109 0.104 Uiso 0.42(3) 1 calc R U P A 2
C3A C 0.587(7) 0.362(9) 0.411(5) 0.096(13) Uani 0.42(3) 1 d D U P A 2
H3AA H 0.5322 0.3460 0.3504 0.144 Uiso 0.42(3) 1 calc R U P A 2
H3AB H 0.5983 0.4591 0.4219 0.144 Uiso 0.42(3) 1 calc R U P A 2
H3AC H 0.5321 0.3220 0.4610 0.144 Uiso 0.42(3) 1 calc R U P A 2
C4A C 0.834(8) 0.362(9) 0.338(5) 0.103(14) Uani 0.42(3) 1 d D U P A 2
H4AA H 0.9336 0.3198 0.3396 0.155 Uiso 0.42(3) 1 calc R U P A 2
H4AB H 0.7822 0.3506 0.2760 0.155 Uiso 0.42(3) 1 calc R U P A 2
H4AC H 0.8463 0.4590 0.3518 0.155 Uiso 0.42(3) 1 calc R U P A 2
Br2 Br 0.7888(19) 0.8356(14) 0.8317(7) 0.249(6) Uani 1 1 d D . . . .
N2 N 0.708(5) 0.446(5) 0.942(4) 0.20(2) Uani 1 1 d D U . . .
H2 H 0.6294 0.4196 0.8922 0.242 Uiso 1 1 calc R U . . .
C5 C 0.823(9) 0.632(3) 0.852(6) 0.22(2) Uani 1 1 d D U . . .
H5A H 0.7816 0.5797 0.7965 0.267 Uiso 1 1 calc R U . . .
H5B H 0.9307 0.6110 0.8638 0.267 Uiso 1 1 calc R U . . .
C6 C 0.736(8) 0.600(5) 0.939(5) 0.21(2) Uani 1 1 d D U . . .
H6A H 0.7950 0.6291 0.9967 0.252 Uiso 1 1 calc R U . . .
H6B H 0.6387 0.6486 0.9349 0.252 Uiso 1 1 calc R U . . .
C7 C 0.654(8) 0.415(8) 1.040(4) 0.22(3) Uani 1 1 d D U . . .
H7A H 0.6666 0.3153 1.0508 0.331 Uiso 1 1 d R U . . .
H7B H 0.5483 0.4367 1.0475 0.331 Uiso 1 1 d R U . . .
H7C H 0.7203 0.4635 1.0823 0.331 Uiso 1 1 d R U . . .
C8 C 0.853(7) 0.369(8) 0.931(6) 0.23(3) Uani 1 1 d D U . . .
H8A H 0.8964 0.3584 0.9961 0.348 Uiso 1 1 d R U . . .
H8B H 0.9317 0.3982 0.8917 0.348 Uiso 1 1 d R U . . .
H8C H 0.8116 0.2826 0.9086 0.348 Uiso 1 1 d R U . . .

loop_
_atom_site_aniso_label
_atom_site_aniso_U_11
_atom_site_aniso_U_22
_atom_site_aniso_U_33
_atom_site_aniso_U_23
_atom_site_aniso_U_13
_atom_site_aniso_U_12
Sn1 0.0777(9) 0.0560(9) 0.0636(8) 0.0051(7) 0.0051(6) -0.0005(7)
Br3 0.105(2) 0.0572(16) 0.0751(17) -0.0029(13) 0.0120(15) 0.0009(14)
Br4 0.0846(17) 0.0683(18) 0.098(2) 0.0061(16) 0.0088(15) 0.0113(14)
Br5 0.099(2) 0.088(2) 0.105(3) 0.022(2) 0.0154(19) -0.0132(19)
Br6 0.138(3) 0.125(4) 0.0722(19) -0.020(2) 0.011(2) -0.001(3)
Br7 0.096(2) 0.094(3) 0.101(2) 0.0239(19) -0.0031(18) 0.0173(19)
Br8 0.0858(18) 0.0677(18) 0.103(2) 0.0072(16) 0.0090(16) -0.0088(15)
Br1 0.128(8) 0.087(9) 0.088(15) -0.003(7) 0.026(9) 0.009(6)
N1 0.112(16) 0.044(13) 0.101(15) -0.006(12) 0.018(14) -0.009(12)
C1 0.12(2) 0.058(16) 0.091(17) -0.023(15) 0.028(18) -0.002(17)
C2 0.108(17) 0.052(13) 0.093(15) -0.009(12) 0.033(14) -0.006(13)
C3 0.10(2) 0.059(19) 0.11(2) -0.02(2) 0.03(2) -0.01(2)
C4 0.13(3) 0.07(2) 0.11(2) 0.00(2) 0.00(2) -0.01(2)
Br1A 0.15(2) 0.067(10) 0.078(15) 0.006(10) 0.017(12) 0.001(10)
N1A 0.112(17) 0.045(14) 0.100(16) -0.008(13) 0.020(15) -0.010(14)
C1A 0.10(2) 0.051(16) 0.087(17) -0.011(15) 0.040(18) -0.012(17)
C2A 0.110(17) 0.054(14) 0.100(15) -0.012(14) 0.023(15) -0.007(14)
C3A 0.11(3) 0.06(2) 0.11(3) -0.01(2) 0.00(2) -0.01(2)
C4A 0.13(3) 0.06(2) 0.12(3) 0.00(2) 0.02(3) -0.02(2)
Br2 0.410(19) 0.191(10) 0.153(7) 0.027(7) 0.071(9) 0.018(12)
N2 0.14(3) 0.27(5) 0.19(4) -0.08(4) 0.02(3) -0.02(4)
C5 0.17(4) 0.30(6) 0.20(4) -0.05(5) 0.04(3) -0.01(4)
C6 0.15(3) 0.28(6) 0.19(4) -0.06(4) 0.03(3) -0.02(4)
C7 0.19(5) 0.31(7) 0.17(5) -0.08(5) 0.01(4) -0.04(5)
C8 0.17(4) 0.28(6) 0.25(5) -0.06(6) 0.06(4) 0.03(5)

_geom_special_details            
;
 All esds (except the esd in the dihedral angle between two l.s. planes)
 are estimated using the full covariance matrix.  The cell esds are taken
 into account individually in the estimation of esds in distances, angles
 and torsion angles; correlations between esds in cell parameters are only
 used when they are defined by crystal symmetry.  An approximate (isotropic)
 treatment of cell esds is used for estimating esds involving l.s. planes.
;
loop_
_geom_bond_atom_site_label_1
_geom_bond_atom_site_label_2
_geom_bond_distance
_geom_bond_site_symmetry_2
_geom_bond_publ_flag
Sn1 Br3 2.597(4) . ?
Sn1 Br4 2.601(4) . ?
Sn1 Br5 2.587(4) . ?
Sn1 Br6 2.613(4) . ?
Sn1 Br7 2.604(4) . ?
Sn1 Br8 2.604(4) . ?
Br1 C1 2.04(3) . ?
N1 H1 0.9800 . ?
N1 C2 1.500(14) . ?
N1 C3 1.501(14) . ?
N1 C4 1.500(14) . ?
C1 H1A 0.9700 . ?
C1 H1B 0.9700 . ?
C1 C2 1.53(3) . ?
C2 H2A 0.9700 . ?
C2 H2B 0.9700 . ?
C3 H3A 0.9599 . ?
C3 H3B 0.9600 . ?
C3 H3C 0.9599 . ?
C4 H4A 0.9600 . ?
C4 H4B 0.9600 . ?
C4 H4C 0.9600 . ?
Br1A C1A 2.04(3) . ?
N1A H1AA 0.9800 . ?
N1A C2A 1.500(14) . ?
N1A C3A 1.499(14) . ?
N1A C4A 1.500(14) . ?
C1A H1AB 0.9700 . ?
C1A H1AC 0.9700 . ?
C1A C2A 1.53(3) . ?
C2A H2AA 0.9700 . ?
C2A H2AB 0.9700 . ?
C3A H3AA 0.9600 . ?
C3A H3AB 0.9600 . ?
C3A H3AC 0.9600 . ?
C4A H4AA 0.9600 . ?
C4A H4AB 0.9600 . ?
C4A H4AC 0.9600 . ?
Br2 C5 2.02(3) . ?
N2 H2 0.9800 . ?
N2 C6 1.51(3) . ?
N2 C7 1.51(3) . ?
N2 C8 1.50(3) . ?
C5 H5A 0.9700 . ?
C5 H5B 0.9700 . ?
C5 C6 1.52(3) . ?
C6 H6A 0.9700 . ?
C6 H6B 0.9700 . ?
C7 H7A 0.9864 . ?
C7 H7B 0.9608 . ?
C7 H7C 0.9320 . ?
C8 H8A 0.9600 . ?
C8 H8B 0.9599 . ?
C8 H8C 0.9599 . ?

loop_
_geom_angle_atom_site_label_1
_geom_angle_atom_site_label_2
_geom_angle_atom_site_label_3
_geom_angle
_geom_angle_site_symmetry_1
_geom_angle_site_symmetry_3
_geom_angle_publ_flag
Br3 Sn1 Br4 89.97(12) . . ?
Br3 Sn1 Br6 178.01(17) . . ?
Br3 Sn1 Br7 91.49(14) . . ?
Br3 Sn1 Br8 89.57(13) . . ?
Br4 Sn1 Br6 88.36(15) . . ?
Br4 Sn1 Br7 178.23(17) . . ?
Br4 Sn1 Br8 91.03(13) . . ?
Br5 Sn1 Br3 89.65(14) . . ?
Br5 Sn1 Br4 91.13(13) . . ?
Br5 Sn1 Br6 91.46(17) . . ?
Br5 Sn1 Br7 89.89(15) . . ?
Br5 Sn1 Br8 177.70(16) . . ?
Br7 Sn1 Br6 90.17(17) . . ?
Br7 Sn1 Br8 87.97(14) . . ?
Br8 Sn1 Br6 89.39(16) . . ?
C2 N1 H1 108.1 . . ?
C2 N1 C3 110(3) . . ?
C3 N1 H1 108.1 . . ?
C4 N1 H1 108.1 . . ?
C4 N1 C2 111(3) . . ?
C4 N1 C3 111(3) . . ?
Br1 C1 H1A 110.5 . . ?
Br1 C1 H1B 110.5 . . ?
H1A C1 H1B 108.7 . . ?
C2 C1 Br1 106(3) . . ?
C2 C1 H1A 110.5 . . ?
C2 C1 H1B 110.5 . . ?
N1 C2 C1 103(4) . . ?
N1 C2 H2A 111.2 . . ?
N1 C2 H2B 111.2 . . ?
C1 C2 H2A 111.2 . . ?
C1 C2 H2B 111.2 . . ?
H2A C2 H2B 109.1 . . ?
N1 C3 H3A 109.0 . . ?
N1 C3 H3B 109.7 . . ?
N1 C3 H3C 109.7 . . ?
H3A C3 H3B 109.5 . . ?
H3A C3 H3C 109.5 . . ?
H3B C3 H3C 109.5 . . ?
N1 C4 H4A 109.5 . . ?
N1 C4 H4B 109.5 . . ?
N1 C4 H4C 109.5 . . ?
H4A C4 H4B 109.5 . . ?
H4A C4 H4C 109.5 . . ?
H4B C4 H4C 109.5 . . ?
C2A N1A H1AA 108.5 . . ?
C3A N1A H1AA 108.5 . . ?
C3A N1A C2A 111(4) . . ?
C3A N1A C4A 110(4) . . ?
C4A N1A H1AA 108.5 . . ?
C4A N1A C2A 110(4) . . ?
Br1A C1A H1AB 112.4 . . ?
Br1A C1A H1AC 112.4 . . ?
H1AB C1A H1AC 110.0 . . ?
C2A C1A Br1A 97(4) . . ?
C2A C1A H1AB 112.4 . . ?
C2A C1A H1AC 112.4 . . ?
N1A C2A C1A 111(5) . . ?
N1A C2A H2AA 109.5 . . ?
N1A C2A H2AB 109.5 . . ?
C1A C2A H2AA 109.5 . . ?
C1A C2A H2AB 109.5 . . ?
H2AA C2A H2AB 108.1 . . ?
N1A C3A H3AA 109.5 . . ?
N1A C3A H3AB 109.5 . . ?
N1A C3A H3AC 109.5 . . ?
H3AA C3A H3AB 109.5 . . ?
H3AA C3A H3AC 109.5 . . ?
H3AB C3A H3AC 109.5 . . ?
N1A C4A H4AA 109.5 . . ?
N1A C4A H4AB 109.5 . . ?
N1A C4A H4AC 109.5 . . ?
H4AA C4A H4AB 109.5 . . ?
H4AA C4A H4AC 109.5 . . ?
H4AB C4A H4AC 109.5 . . ?
C6 N2 H2 110.2 . . ?
C7 N2 H2 110.2 . . ?
C7 N2 C6 107(3) . . ?
C8 N2 H2 110.2 . . ?
C8 N2 C6 111(3) . . ?
C8 N2 C7 109(3) . . ?
Br2 C5 H5A 111.0 . . ?
Br2 C5 H5B 111.0 . . ?
H5A C5 H5B 109.0 . . ?
C6 C5 Br2 104(4) . . ?
C6 C5 H5A 111.0 . . ?
C6 C5 H5B 111.0 . . ?
N2 C6 C5 109(2) . . ?
N2 C6 H6A 110.0 . . ?
N2 C6 H6B 110.0 . . ?
C5 C6 H6A 110.0 . . ?
C5 C6 H6B 110.0 . . ?
H6A C6 H6B 108.3 . . ?
N2 C7 H7A 107.7 . . ?
N2 C7 H7B 115.6 . . ?
N2 C7 H7C 104.8 . . ?
H7A C7 H7B 107.2 . . ?
H7A C7 H7C 109.6 . . ?
H7B C7 H7C 111.8 . . ?
N2 C8 H8A 103.4 . . ?
N2 C8 H8B 124.3 . . ?
N2 C8 H8C 99.7 . . ?
H8A C8 H8B 109.5 . . ?
H8A C8 H8C 109.5 . . ?
H8B C8 H8C 109.5 . . ?

loop_
_geom_torsion_atom_site_label_1
_geom_torsion_atom_site_label_2
_geom_torsion_atom_site_label_3
_geom_torsion_atom_site_label_4
_geom_torsion
_geom_torsion_site_symmetry_1
_geom_torsion_site_symmetry_2
_geom_torsion_site_symmetry_3
_geom_torsion_site_symmetry_4
_geom_torsion_publ_flag
Br1 C1 C2 N1 -80(5) . . . . ?
C3 N1 C2 C1 -53(6) . . . . ?
C4 N1 C2 C1 -176(4) . . . . ?
Br1A C1A C2A N1A 76(7) . . . . ?
C3A N1A C2A C1A 52(9) . . . . ?
C4A N1A C2A C1A 174(6) . . . . ?
Br2 C5 C6 N2 162(5) . . . . ?
C7 N2 C6 C5 168(6) . . . . ?
C8 N2 C6 C5 50(8) . . . . ?

_shelx_res_file                  
;
    a.res created by SHELXL-2014/7

TITL a21040502_a.res in P2(1)
REM Old TITL a21040502_a.res in P2(1)
REM SHELXT solution in P2(1)
REM R1 0.191, Rweak 0.039, Alpha 0.004, Orientation as input
REM Flack x = 0.194 ( 0.015 ) from Parsons' quotients
REM Formula found by SHELXT: C N O2 Sn Br7
CELL 1.54184 8.7521 9.7104 14.0201 90 94.43 90
ZERR 2 0.0007 0.0006 0.0011 0 0.008 0
LATT -1
SYMM -X,0.5+Y,-Z
SFAC C H Br N Sn
UNIT 16 44 16 4 2
DFIX 1.5 0.01 N1 C4 N1 C2 N1 C3
DFIX 1.53 C2 C1
DFIX 2.05 Br1 C1
DFIX 1.53 C2A C1A
DFIX 2.05 Br1A C1A
DFIX 1.5 N2 C8 N2 C7 N2 C6
DFIX 1.53 C6 C5
DFIX 2.05 Br2 C5
DFIX 2.5 C5 N2
DFIX 1.5 0.01 N1A C3A N1A C2A N1A C4A
SADI C4 C2 C4 C3 C2 C3
SADI 0.04 C7 C8 C7 C6 C8 C6 N2 C5
SADI C3A C2A C3A C4A C2A C4A
SIMU 0.02 0.04 2 Br2 > C8
SIMU 0.02 0.04 2 Br1 > C4A

L.S. 50 0 0
PLAN  19
TEMP 76.85
CONF
BOND $H
list 4
MORE -1
fmap 2 53
acta
OMIT -3 138
OMIT 1 -5 9
REM <olex2.extras>
REM <HklSrc "%.\\a.hkp">
REM </olex2.extras>

WGHT    0.161300    3.336700
BASF   0.04058   0.41171  -0.04115
FVAR      12.08689   0.58039
SN1   5    0.274761    0.349970    0.741599    11.00000    0.07767    0.05596 =
         0.06358    0.00509    0.00510   -0.00046
BR3   3    0.268795    0.232919    0.574820    11.00000    0.10489    0.05721 =
         0.07506   -0.00291    0.01204    0.00090
BR4   3    0.055505    0.514721    0.678406    11.00000    0.08458    0.06827 =
         0.09844    0.00610    0.00879    0.01134
BR5   3    0.078315    0.171372    0.793822    11.00000    0.09863    0.08839 =
         0.10453    0.02248    0.01542   -0.01324
BR6   3    0.278123    0.475808    0.906477    11.00000    0.13777    0.12467 =
         0.07219   -0.02032    0.01067   -0.00101
BR7   3    0.497895    0.191175    0.808177    11.00000    0.09553    0.09406 =
         0.10092    0.02390   -0.00313    0.01728
BR8   3    0.480729    0.521904    0.689141    11.00000    0.08580    0.06774 =
         0.10264    0.00722    0.00898   -0.00876
PART 1
BR1   3    0.740492    0.063476    0.577147    21.00000    0.12840    0.08650 =
         0.08771   -0.00265    0.02641    0.00945
N1    4    0.751066    0.302728    0.410743    21.00000    0.11218    0.04403 =
         0.10076   -0.00623    0.01825   -0.00875
AFIX  13
H1    2    0.755473    0.202660    0.402301    21.00000   -1.20000
AFIX   0
C1    1    0.778703    0.270869    0.578772    21.00000    0.11674    0.05801 =
         0.09109   -0.02332    0.02836   -0.00200
AFIX  23
H1A   2    0.757782    0.309550    0.640209    21.00000   -1.20000
H1B   2    0.884346    0.290547    0.567197    21.00000   -1.20000
AFIX   0
C2    1    0.669622    0.331669    0.498910    21.00000    0.10776    0.05209 =
         0.09278   -0.00901    0.03332   -0.00569
AFIX  23
H2A   2    0.570437    0.286648    0.496026    21.00000   -1.20000
H2B   2    0.655760    0.429819    0.507786    21.00000   -1.20000
AFIX   0
C3    1    0.912346    0.356241    0.422333    21.00000    0.09880    0.05942 =
         0.10797   -0.01992    0.02683   -0.00707
AFIX   3
H3A   2    0.966916    0.324381    0.369763    21.00000   -1.50000
H3B   2    0.962116    0.322991    0.481293    21.00000   -1.50000
H3C   2    0.911346    0.455091    0.422873    21.00000   -1.50000
AFIX   0
C4    1    0.666087    0.363099    0.323598    21.00000    0.13199    0.06727 =
         0.10607   -0.00125    0.00046   -0.00933
AFIX 137
H4A   2    0.704439    0.453854    0.312495    21.00000   -1.50000
H4B   2    0.558856    0.368222    0.333319    21.00000   -1.50000
H4C   2    0.680572    0.305864    0.269197    21.00000   -1.50000
AFIX   0

PART 2
BR1A  3    0.754741    0.050718    0.559514   -21.00000    0.15072    0.06695 =
         0.07792    0.00609    0.01657    0.00068
N1A   4    0.742851    0.296858    0.412063   -21.00000    0.11189    0.04463 =
         0.10016   -0.00757    0.02030   -0.01035
AFIX  13
H1AA  2    0.729930    0.198942    0.396536   -21.00000   -1.20000
AFIX   0
C1A   1    0.726988    0.255295    0.586792   -21.00000    0.09999    0.05140 =
         0.08678   -0.01128    0.03951   -0.01160
AFIX  23
H1AB  2    0.620988    0.284388    0.576361   -21.00000   -1.20000
H1AC  2    0.767454    0.280812    0.650712   -21.00000   -1.20000
AFIX   0
C2A   1    0.826212    0.308967    0.509282   -21.00000    0.11043    0.05355 =
         0.09961   -0.01197    0.02322   -0.00712
AFIX  23
H2AA  2    0.852375    0.404631    0.522012   -21.00000   -1.20000
H2AB  2    0.920688    0.256501    0.510869   -21.00000   -1.20000
AFIX   0
C3A   1    0.587395    0.361820    0.411276   -21.00000    0.11275    0.06087 =
         0.11289   -0.01153    0.00220   -0.00851
AFIX 137
H3AA  2    0.532187    0.345972    0.350412   -21.00000   -1.50000
H3AB  2    0.598340    0.459100    0.421928   -21.00000   -1.50000
H3AC  2    0.532095    0.321991    0.460983   -21.00000   -1.50000
AFIX   0
C4A   1    0.834473    0.362472    0.338228   -21.00000    0.13172    0.06139 =
         0.11870    0.00100    0.02023   -0.02267
AFIX  33
H4AA  2    0.933580    0.319830    0.339607   -21.00000   -1.50000
H4AB  2    0.782172    0.350633    0.276026   -21.00000   -1.50000
H4AC  2    0.846322    0.458955    0.351783   -21.00000   -1.50000
AFIX   0

PART 0
BR2   3    0.788796    0.835560    0.831704    11.00000    0.41019    0.19103 =
         0.15302    0.02739    0.07071    0.01789
N2    4    0.707709    0.446439    0.942464    11.00000    0.14059    0.27488 =
         0.19191   -0.07984    0.02497   -0.01598
AFIX  13
H2    2    0.629424    0.419550    0.892158    11.00000   -1.20000
AFIX   0
C5    1    0.822503    0.631769    0.851752    11.00000    0.17194    0.29705 =
         0.20219   -0.04580    0.03792   -0.00944
AFIX  23
H5A   2    0.781591    0.579724    0.796497    11.00000   -1.20000
H5B   2    0.930671    0.610966    0.863810    11.00000   -1.20000
AFIX   0
C6    1    0.735644    0.599693    0.938985    11.00000    0.15421    0.28405 =
         0.19409   -0.05814    0.03024   -0.01624
AFIX  23
H6A   2    0.794999    0.629140    0.996675    11.00000   -1.20000
H6B   2    0.638709    0.648583    0.934892    11.00000   -1.20000
AFIX   0
C7    1    0.653684    0.414990    1.039510    11.00000    0.18600    0.30587 =
         0.16835   -0.08161    0.00596   -0.03815
AFIX   3
H7A   2    0.666624    0.315250    1.050780    11.00000   -1.50000
H7B   2    0.548344    0.436711    1.047530    11.00000   -1.50000
H7C   2    0.720324    0.463540    1.082320    11.00000   -1.50000
AFIX   0
C8    1    0.853244    0.369030    0.931495    11.00000    0.16948    0.28496 =
         0.24784   -0.05593    0.05767    0.02904
AFIX   3
H8A   2    0.896354    0.358440    0.996145    11.00000   -1.50000
H8B   2    0.931694    0.398210    0.891744    11.00000   -1.50000
H8C   2    0.811624    0.282650    0.908585    11.00000   -1.50000
AFIX   0
HKLF 5

REM  a21040502_a.res in P2(1)
REM R1 =  0.0796 for    3408 Fo > 4sig(Fo)  and  0.0885 for all    4055 data
REM    232 parameters refined using    209 restraints

END

WGHT      0.1614      3.3426

REM Highest difference peak  2.526,  deepest hole -1.142,  1-sigma level  0.244
Q1    1   0.2782  0.3521  0.8341  11.00000  0.05    2.53
Q2    1   0.2729  0.3548  0.6485  11.00000  0.05    2.24
Q3    1   0.2668  0.4839  0.9956  11.00000  0.05    1.42
Q4    1   0.2741  0.2314  0.6608  11.00000  0.05    1.32
Q5    1   0.4825  0.5119  0.6030  11.00000  0.05    1.31
Q6    1   0.0645  0.5255  0.7576  11.00000  0.05    1.27
Q7    1   0.0637  0.1872  0.8727  11.00000  0.05    1.24
Q8    1   0.2808  0.3586  0.9292  11.00000  0.05    1.19
Q9    1   0.2677  0.4766  0.8144  11.00000  0.05    1.09
Q10   1   0.4859  0.1857  0.9072  11.00000  0.05    1.00
Q11   1   0.2731  0.2309  0.4795  11.00000  0.05    0.98
Q12   1   0.2636  0.3375  0.5560  11.00000  0.05    0.98
Q13   1   0.4858  0.1727  0.7181  11.00000  0.05    0.97
Q14   1   0.7331  0.0534  0.6595  11.00000  0.05    0.88
Q15   1   0.9364  0.6853  1.0227  11.00000  0.05    0.84
Q16   1   0.7449  0.6332  0.8636  11.00000  0.05    0.83
Q17   1   0.2644  0.4463  0.7196  11.00000  0.05    0.82
Q18   1   0.9068  0.8555  0.8576  11.00000  0.05    0.77
Q19   1   0.7908  0.7512  0.7777  11.00000  0.05    0.74
;
_shelx_res_checksum              30230
# end Validation Reply Form
_olex2_submission_special_instructions 'No special instructions were received'
loop_
_twin_individual_id
_twin_individual_mass_fraction_refined
1 0.59(9)
2 0.041(19)
3 0.41(6)
4 -0.04(6)

# start Validation Reply Form
_vrf_ABSTY02_a                   
;
PROBLEM: An _exptl_absorpt_correction_type has been given without
RESPONSE: ...
;
_vrf_PLAT084_a                   
;
PROBLEM: High wR2 Value (i.e. > 0.25) ...................       0.26 Report
RESPONSE: ...
;
_vrf_PLAT094_a                   
;
PROBLEM: Ratio of Maximum / Minimum Residual Density ....       2.21 Report
RESPONSE: ...
;
_vrf_PLAT242_a                   
;
PROBLEM: Low    'MainMol' Ueq as Compared to Neighbors of       Sn01 Check 
RESPONSE: ...
;
_vrf_PLAT250_a                   
;
PROBLEM: Large U3/U1 Ratio for Average U(i,j) Tensor ....        2.1 Note  
RESPONSE: ...
;
_vrf_PLAT260_a                   
;
PROBLEM: Large Average Ueq of Residue Including       Br1      0.222 Check 
RESPONSE: ...
;
_vrf_PLAT342_a                   
;
PROBLEM: Low Bond Precision on  C-C Bonds ...............       0.11 Ang.  
RESPONSE: The bond precision on  C-C bonds is low, because the twins 
                    appeared and the diffraction intensities were weakened when 
                    the single crystal was heated to 350K.
;
_vrf_PLAT906_a                   
;
PROBLEM: Large K Value in the Analysis of Variance ......      2.072 Check 
RESPONSE: ...
;
_vrf_PLAT918_a                   
;
PROBLEM: Reflection(s) with I(obs) much Smaller I(calc) .          1 Check 
RESPONSE: ...
;
